# Supplementary material for: N,N,N′,N′-Tetra­ethyl-N′′-(2-fluoro­benzo­yl)phospho­ric triamide
Source: Acta Crystallogr Sect E Struct Rep Online. 2011 Sep 14;67(Pt 10):o2643. doi: 10.1107/S1600536811036944 (PMC3201378; doi:10.1107/S1600536811036944)
Supplement: Supplementary file 1 [file e-67-o2643-sup1.cif]

##############################################################################
#                                                                            #
# This CIF contains the data in a paper accepted for publication in          #
# Acta Crystallographica Section E. It conforms to the requirements of       #
# Notes for Authors for Acta Crystallographica Section E, and has been       #
# peer reviewed under the auspices of the IUCr Commission on Journals.       #
#                                                                            #
# Full details of the Crystallographic Information File format               #
# are given in the paper "The Crystallographic Information File (CIF):       #
# a New Standard Archive File for Crystallography" by S. R. Hall, F. H.      #
# Allen and I. D. Brown [Acta Cryst. (1991), A47, 655-685].                  #
#                                                                            #
# The current version of the core CIF dictionary is obtainable from          #
# ftp://ftp.iucr.org/pub/cif_core.dic.                                       #
#                                                                            #
# Software is freely available for graphical display of the structure(s)     #
# in this CIF. For information consult the CIF software page                 #
# http://www.iucr.org/resources/cif/software.                                #
#                                                                            #
# This file may be used for bona fide research purposes within the           #
# scientific community so long as proper attribution is given to the journal # 
# article from which it was obtained.                                        #
#                                                                            #
##############################################################################
data_I
_audit_creation_method     SHELXL-97
_chemical_name_systematic
;
<i>N</i>,<i>N</i>,<i>N</i>',<i>N</i>'-Tetraethyl-<i>N</i>''-(2-
fluorobenzoyl)phosphoric triamide
;
_chemical_name_common     ?
_chemical_formula_moiety     'C15 H25 F N3 O2 P'
_chemical_formula_sum     'C15 H25 F N3 O2 P'
_chemical_formula_iupac     'C15 H25 F N3 O2 P'
_chemical_formula_weight     329.35
_chemical_melting_point     ?
_symmetry_cell_setting     monoclinic
_symmetry_space_group_name_H-M     'P 21/c'
_symmetry_space_group_name_Hall     '-P 2ybc'
loop_
    _symmetry_equiv_pos_as_xyz
    'x, y, z'
    '-x, y+1/2, -z+1/2'
    '-x, -y, -z'
    'x, -y-1/2, z-1/2'
_cell_length_a     10.9296(9)
_cell_length_b     12.2221(10)
_cell_length_c     12.3423(10)
_cell_angle_alpha     90.00
_cell_angle_beta     91.4430(10)
_cell_angle_gamma     90.00
_cell_volume     1648.2(2)
_cell_formula_units_Z     4
_cell_measurement_reflns_used     6938
_cell_measurement_theta_min     2.50
_cell_measurement_theta_max     27.90
_cell_measurement_temperature     100(2)
_exptl_crystal_description     Block
_exptl_crystal_colour     colourless
_exptl_crystal_size_max     0.45
_exptl_crystal_size_mid     0.40
_exptl_crystal_size_min     0.35
_exptl_crystal_density_diffrn     1.327
_exptl_crystal_density_meas     ?
_exptl_crystal_density_method     'not measured'
_exptl_crystal_F_000     704
_exptl_absorpt_coefficient_mu     0.188
_exptl_absorpt_correction_type     multi-scan
_exptl_absorpt_process_details     '(SADABS; Bruker, 2005)'
_exptl_absorpt_correction_T_min     0.9203
_exptl_absorpt_correction_T_max     0.9372
_exptl_special_details     ?
_diffrn_ambient_temperature     100(2)
_diffrn_radiation_type     MoK\a
_diffrn_radiation_wavelength     0.71073
_diffrn_radiation_source     'fine-focus sealed tube'
_diffrn_radiation_monochromator     graphite
_diffrn_measurement_device_type     'Bruker APEXII CCD'
_diffrn_measurement_method     '\f and \w'
_diffrn_detector_area_resol_mean     ?
_diffrn_reflns_number     11336
_diffrn_reflns_av_R_equivalents     0.0511
_diffrn_reflns_av_sigmaI/netI     0.0499
_diffrn_reflns_theta_min     1.86
_diffrn_reflns_theta_max     27.99
_diffrn_reflns_theta_full     25.00
_diffrn_measured_fraction_theta_max     0.940
_diffrn_measured_fraction_theta_full     1.000
_diffrn_reflns_limit_h_min     -14
_diffrn_reflns_limit_h_max     7
_diffrn_reflns_limit_k_min     -16
_diffrn_reflns_limit_k_max     14
_diffrn_reflns_limit_l_min     -15
_diffrn_reflns_limit_l_max     16
_refine_special_details
;
Refinement of <i>F</i>^2^ against ALL reflections. The weighted <i>R</i>-factor
<i>wR</i> and goodness of fit <i>S</i> are based on <i>F</i>^2^, conventional
<i>R</i>-factors <i>R</i> are based on <i>F</i>, with <i>F</i> set to zero for
negative <i>F</i>^2^. The threshold expression of <i>F</i>^2^ >
\s(<i>F</i>^2^) is used only for calculating <i>R</i>-factors(gt) <i>etc</i>.
and is not relevant to the choice of reflections for refinement.
<i>R</i>-factors based on <i>F</i>^2^ are statistically about twice as large
as those based on <i>F</i>, and <i>R</i>- factors based on ALL data will be
even larger.
;
_reflns_number_total     3741
_reflns_number_gt     3056
_reflns_threshold_expression     I>2\s(I)
_refine_ls_structure_factor_coef     Fsqd
_refine_ls_matrix_type     full
_refine_ls_R_factor_all     0.0591
_refine_ls_R_factor_gt     0.0466
_refine_ls_wR_factor_gt     0.1096
_refine_ls_wR_factor_ref     0.1215
_refine_ls_goodness_of_fit_ref     1.076
_refine_ls_restrained_S_all     1.079
_refine_ls_number_reflns     3741
_refine_ls_number_parameters     236
_refine_ls_number_restraints     6
_refine_ls_hydrogen_treatment     mixed
_refine_ls_weighting_scheme     calc
_refine_ls_weighting_details
         'calc w=1/[\s^2^(Fo^2^)+(0.0487P)^2^+0.7763P] where P=(Fo^2^+2Fc^2^)/3'
_atom_sites_solution_hydrogens     geom
_atom_sites_solution_primary     direct
_atom_sites_solution_secondary     difmap
_refine_ls_shift/su_max     0.000
_refine_ls_shift/su_mean     0.000
_refine_diff_density_max     0.546
_refine_diff_density_min     -0.424
_refine_ls_extinction_method     none
_refine_ls_extinction_coef     ?
loop_
    _atom_type_symbol
    _atom_type_description
    _atom_type_scat_dispersion_real
    _atom_type_scat_dispersion_imag
    _atom_type_scat_source
    'C' 'C' 0.0033 0.0016
                         'International Tables Vol C Tables 4.2.6.8 and 6.1.1.4'
    'H' 'H' 0.0000 0.0000
                         'International Tables Vol C Tables 4.2.6.8 and 6.1.1.4'
    'N' 'N' 0.0061 0.0033
                         'International Tables Vol C Tables 4.2.6.8 and 6.1.1.4'
    'O' 'O' 0.0106 0.0060
                         'International Tables Vol C Tables 4.2.6.8 and 6.1.1.4'
    'F' 'F' 0.0171 0.0103
                         'International Tables Vol C Tables 4.2.6.8 and 6.1.1.4'
    'P' 'P' 0.1023 0.0942
                         'International Tables Vol C Tables 4.2.6.8 and 6.1.1.4'
_computing_data_collection     'APEX2 (Bruker, 2005)'
_computing_cell_refinement     'SAINT (Bruker, 2005)'
_computing_data_reduction     'SAINT (Bruker, 2005)'
_computing_structure_solution     'SHELXS97 (Sheldrick, 2008)'
_computing_structure_refinement     'SHELXL97 (Sheldrick, 2008)'
_computing_molecular_graphics     'SHELXTL (Sheldrick, 2008)'
_computing_publication_material
             'SHELXTL (Sheldrick, 2008) and enCIFer (Allen <i>et al.</i>, 2004)'
loop_
    _atom_site_type_symbol
    _atom_site_label
    _atom_site_fract_x
    _atom_site_fract_y
    _atom_site_fract_z
    _atom_site_U_iso_or_equiv
    _atom_site_adp_type
    _atom_site_calc_flag
    _atom_site_refinement_flags
    _atom_site_occupancy
    _atom_site_symmetry_multiplicity
    _atom_site_disorder_assembly
    _atom_site_disorder_group
    P P1 0.62104(4) 0.64819(4) 0.52994(4) 0.01901(14) Uani d . 1 1 C .
    F F1 0.88953(13) 0.41423(11) 0.83105(10) 0.0338(3) Uani d PD 0.90 1 A 1
    F F1A 0.7449(9) 0.3460(7) 0.4748(4) 0.019(2) Uani d PD 0.10 1 B 2
    O O1 0.83305(12) 0.57884(11) 0.68306(10) 0.0259(3) Uani d . 1 1 . .
    O O2 0.52742(11) 0.62160(11) 0.44464(10) 0.0230(3) Uani d . 1 1 . .
    N N1 0.66071(13) 0.52777(13) 0.58794(12) 0.0199(3) Uani d D 1 1 . .
    H H1N 0.6116(17) 0.4741(15) 0.5750(16) 0.024 Uiso d D 1 1 . .
    N N2 0.57927(14) 0.72748(13) 0.62914(12) 0.0260(4) Uani d D 1 1 . .
    N N3 0.73894(13) 0.70810(12) 0.47587(11) 0.0201(3) Uani d . 1 1 . .
    C C1 0.86735(17) 0.34892(16) 0.74688(15) 0.0254(4) Uani d D 1 1 . .
    H H1A 0.8811 0.3968 0.8066 0.030 Uiso calc PR 0.10 1 . .
    C C2 0.91255(17) 0.24343(17) 0.75327(17) 0.0303(5) Uani d . 1 1 . .
    H H2 0.9557 0.2194 0.8167 0.036 Uiso calc R 1 1 . .
    C C3 0.89453(18) 0.17367(17) 0.66716(17) 0.0300(4) Uani d . 1 1 . .
    H H3 0.9265 0.1014 0.6704 0.036 Uiso calc R 1 1 . .
    C C4 0.82999(18) 0.20843(16) 0.57575(16) 0.0289(4) Uani d . 1 1 . .
    H H4 0.8176 0.1603 0.5161 0.035 Uiso calc R 1 1 . .
    C C5 0.78342(17) 0.31405(16) 0.57156(15) 0.0243(4) Uani d D 1 1 . .
    H H5A 0.7374 0.3366 0.5092 0.029 Uiso calc PR 0.90 1 . .
    C C6 0.80224(15) 0.38782(15) 0.65610(14) 0.0200(4) Uani d . 1 1 . .
    C C7 0.76718(16) 0.50656(15) 0.64574(13) 0.0203(4) Uani d . 1 1 . .
    C C8 0.5579(3) 0.8451(2) 0.6092(2) 0.0279(7) Uani d PD 0.755(6) 1 C 1
    H H8A 0.5829 0.8629 0.5347 0.034 Uiso calc PR 0.755(6) 1 C 1
    H H8B 0.6103 0.8880 0.6601 0.034 Uiso calc PR 0.755(6) 1 C 1
    C C9 0.4260(3) 0.8792(3) 0.6222(3) 0.0463(10) Uani d PD 0.755(6) 1 C 1
    H H9A 0.4164 0.9562 0.6016 0.069 Uiso calc PR 0.755(6) 1 C 1
    H H9B 0.4033 0.8698 0.6980 0.069 Uiso calc PR 0.755(6) 1 C 1
    H H9C 0.3728 0.8338 0.5756 0.069 Uiso calc PR 0.755(6) 1 C 1
    C C8A 0.4916(9) 0.8158(7) 0.5807(7) 0.032(2) Uani d PD 0.245(6) 1 C 2
    H H8AA 0.5086 0.8280 0.5032 0.038 Uiso calc PR 0.245(6) 1 C 2
    H H8AB 0.4054 0.7922 0.5867 0.038 Uiso calc PR 0.245(6) 1 C 2
    C C9A 0.5141(8) 0.9196(7) 0.6449(7) 0.033(3) Uani d PD 0.245(6) 1 C 2
    H H9AA 0.4629 0.9785 0.6147 0.049 Uiso calc PR 0.245(6) 1 C 2
    H H9AB 0.6005 0.9403 0.6409 0.049 Uiso calc PR 0.245(6) 1 C 2
    H H9AC 0.4935 0.9073 0.7208 0.049 Uiso calc PR 0.245(6) 1 C 2
    C C10 0.54246(19) 0.68425(18) 0.73515(15) 0.0297(4) Uani d . 1 1 C .
    H H10A 0.5370 0.7459 0.7868 0.036 Uiso calc R 1 1 . .
    H H10B 0.6071 0.6341 0.7629 0.036 Uiso calc R 1 1 . .
    C C11 0.4206(2) 0.6232(2) 0.7324(2) 0.0485(6) Uani d . 1 1 . .
    H H11A 0.3562 0.6713 0.7029 0.073 Uiso calc R 1 1 C .
    H H11B 0.4002 0.6010 0.8061 0.073 Uiso calc R 1 1 . .
    H H11C 0.4271 0.5582 0.6865 0.073 Uiso calc R 1 1 . .
    C C12 0.78030(17) 0.66718(17) 0.37025(15) 0.0260(4) Uani d . 1 1 C .
    H H12A 0.8211 0.7276 0.3318 0.031 Uiso calc R 1 1 . .
    H H12B 0.7077 0.6450 0.3259 0.031 Uiso calc R 1 1 . .
    C C13 0.86787(19) 0.57083(18) 0.37903(18) 0.0358(5) Uani d . 1 1 . .
    H H13A 0.9365 0.5897 0.4281 0.054 Uiso calc R 1 1 C .
    H H13B 0.8989 0.5536 0.3072 0.054 Uiso calc R 1 1 . .
    H H13C 0.8247 0.5071 0.4074 0.054 Uiso calc R 1 1 . .
    C C14 0.82939(17) 0.77616(15) 0.53521(15) 0.0241(4) Uani d . 1 1 C .
    H H14A 0.9105 0.7403 0.5329 0.029 Uiso calc R 1 1 . .
    H H14B 0.8062 0.7812 0.6121 0.029 Uiso calc R 1 1 . .
    C C15 0.8391(2) 0.89111(17) 0.48869(18) 0.0343(5) Uani d . 1 1 . .
    H H15A 0.8554 0.8867 0.4111 0.051 Uiso calc R 1 1 C .
    H H15B 0.9060 0.9304 0.5259 0.051 Uiso calc R 1 1 . .
    H H15C 0.7620 0.9303 0.4991 0.051 Uiso calc R 1 1 . .
loop_
    _atom_site_aniso_label
    _atom_site_aniso_U_11
    _atom_site_aniso_U_22
    _atom_site_aniso_U_33
    _atom_site_aniso_U_12
    _atom_site_aniso_U_13
    _atom_site_aniso_U_23
    P1 0.0162(2) 0.0221(3) 0.0187(2) 0.00183(17) 0.00024(16) 0.00116(17)
    F1 0.0485(8) 0.0294(7) 0.0229(6) 0.0034(6) -0.0118(6) -0.0017(5)
    F1A 0.025(5) 0.014(5) 0.018(5) 0.003(4) -0.003(4) 0.003(4)
    O1 0.0268(7) 0.0235(7) 0.0271(7) -0.0039(6) -0.0082(5) 0.0007(5)
    O2 0.0172(6) 0.0280(7) 0.0236(6) -0.0007(5) -0.0028(5) 0.0052(5)
    N1 0.0158(7) 0.0218(8) 0.0220(7) -0.0009(6) -0.0011(5) 0.0005(6)
    N2 0.0284(8) 0.0253(8) 0.0245(8) 0.0068(7) 0.0064(6) 0.0005(6)
    N3 0.0192(7) 0.0224(8) 0.0186(7) -0.0011(6) -0.0006(5) -0.0006(6)
    C1 0.0255(9) 0.0283(10) 0.0221(9) -0.0044(8) -0.0043(7) 0.0018(7)
    C2 0.0247(9) 0.0319(11) 0.0338(11) 0.0001(8) -0.0069(8) 0.0140(9)
    C3 0.0236(10) 0.0250(10) 0.0414(12) 0.0022(8) 0.0037(8) 0.0071(9)
    C4 0.0309(10) 0.0237(10) 0.0323(10) -0.0007(8) 0.0043(8) -0.0004(8)
    C5 0.0254(9) 0.0253(10) 0.0222(9) 0.0001(8) -0.0007(7) 0.0025(7)
    C6 0.0152(8) 0.0223(9) 0.0223(9) -0.0007(7) 0.0006(6) 0.0043(7)
    C7 0.0198(8) 0.0241(9) 0.0170(8) -0.0002(7) 0.0011(6) 0.0021(7)
    C8 0.0256(16) 0.0286(15) 0.0294(15) 0.0069(12) -0.0018(12) -0.0034(11)
    C9 0.0295(17) 0.0396(19) 0.069(2) 0.0107(14) -0.0061(14) -0.0157(16)
    C8A 0.036(5) 0.033(5) 0.026(4) 0.020(4) -0.017(4) -0.011(4)
    C9A 0.038(5) 0.029(5) 0.031(4) 0.013(4) -0.003(4) -0.007(4)
    C10 0.0339(11) 0.0328(11) 0.0229(10) -0.0025(9) 0.0099(8) -0.0048(8)
    C11 0.0439(14) 0.0531(16) 0.0498(14) -0.0144(12) 0.0241(11) -0.0154(12)
    C12 0.0223(9) 0.0356(11) 0.0203(9) -0.0060(8) 0.0034(7) -0.0037(8)
    C13 0.0316(11) 0.0344(12) 0.0420(12) -0.0005(9) 0.0155(9) -0.0062(9)
    C14 0.0246(9) 0.0221(9) 0.0255(9) -0.0045(8) -0.0025(7) -0.0002(7)
    C15 0.0424(12) 0.0231(10) 0.0375(11) -0.0042(9) 0.0012(9) 0.0017(9)
_geom_special_details
;
All e.s.d.'s (except the e.s.d. in the dihedral angle between two l.s. planes)
are estimated using the full covariance matrix. The cell e.s.d.'s are taken
into account individually in the estimation of e.s.d.'s in distances, angles
and torsion angles; correlations between e.s.d.'s in cell parameters are only
used when they are defined by crystal symmetry. An approximate (isotropic)
treatment of cell e.s.d.'s is used for estimating e.s.d.'s involving l.s.
planes.
;
loop_
    _geom_bond_atom_site_label_1
    _geom_bond_atom_site_label_2
    _geom_bond_site_symmetry_2
    _geom_bond_distance
    _geom_bond_publ_flag
    P1 O2 . 1.4855(13) ?
    P1 N2 . 1.6354(16) ?
    P1 N3 . 1.6387(15) ?
    P1 N1 . 1.6885(16) ?
    O1 C7 . 1.222(2) ?
    N1 C7 . 1.374(2) ?
    N1 H1N . 0.860(15) ?
    N2 C8 . 1.476(3) ?
    N2 C10 . 1.476(2) ?
    N2 C8A . 1.553(7) ?
    N3 C14 . 1.473(2) ?
    N3 C12 . 1.478(2) ?
    C1 C2 . 1.382(3) ?
    C1 C6 . 1.396(2) ?
    C1 H1A . 0.9500 ?
    C2 C3 . 1.373(3) ?
    C2 H2 . 0.9500 ?
    C3 C4 . 1.382(3) ?
    C3 H3 . 0.9500 ?
    C4 C5 . 1.388(3) ?
    C4 H4 . 0.9500 ?
    C5 C6 . 1.390(3) ?
    C5 H5A . 0.9500 ?
    C6 C7 . 1.506(3) ?
    C8 C9 . 1.514(4) ?
    C8 H8A . 0.9900 ?
    C8 H8B . 0.9900 ?
    C9 H9A . 0.9800 ?
    C9 H9B . 0.9800 ?
    C9 H9C . 0.9800 ?
    C8A C9A . 1.513(11) ?
    C8A H8AA . 0.9900 ?
    C8A H8AB . 0.9900 ?
    C9A H9AA . 0.9800 ?
    C9A H9AB . 0.9800 ?
    C9A H9AC . 0.9800 ?
    C10 C11 . 1.526(3) ?
    C10 H10A . 0.9900 ?
    C10 H10B . 0.9900 ?
    C11 H11A . 0.9800 ?
    C11 H11B . 0.9800 ?
    C11 H11C . 0.9800 ?
    C12 C13 . 1.520(3) ?
    C12 H12A . 0.9900 ?
    C12 H12B . 0.9900 ?
    C13 H13A . 0.9800 ?
    C13 H13B . 0.9800 ?
    C13 H13C . 0.9800 ?
    C14 C15 . 1.522(3) ?
    C14 H14A . 0.9900 ?
    C14 H14B . 0.9900 ?
    C15 H15A . 0.9800 ?
    C15 H15B . 0.9800 ?
    C15 H15C . 0.9800 ?
loop_
    _geom_angle_atom_site_label_1
    _geom_angle_atom_site_label_2
    _geom_angle_atom_site_label_3
    _geom_angle_site_symmetry_1
    _geom_angle_site_symmetry_3
    _geom_angle
    _geom_angle_publ_flag
    O2 P1 N2 . . 117.38(8) ?
    O2 P1 N3 . . 110.11(7) ?
    N2 P1 N3 . . 106.10(8) ?
    O2 P1 N1 . . 105.95(8) ?
    N2 P1 N1 . . 105.82(8) ?
    N3 P1 N1 . . 111.47(8) ?
    C7 N1 P1 . . 126.13(13) ?
    C7 N1 H1N . . 118.0(14) ?
    P1 N1 H1N . . 115.7(14) ?
    C8 N2 C10 . . 116.79(17) ?
    C8 N2 C8A . . 33.4(4) ?
    C10 N2 C8A . . 114.2(4) ?
    C8 N2 P1 . . 119.88(15) ?
    C10 N2 P1 . . 122.61(14) ?
    C8A N2 P1 . . 107.7(3) ?
    C14 N3 C12 . . 114.42(14) ?
    C14 N3 P1 . . 125.08(12) ?
    C12 N3 P1 . . 117.98(12) ?
    C2 C1 C6 . . 122.54(18) ?
    C2 C1 H1A . . 118.7 ?
    C6 C1 H1A . . 118.7 ?
    C3 C2 C1 . . 119.41(18) ?
    C3 C2 H2 . . 120.3 ?
    C1 C2 H2 . . 120.3 ?
    C2 C3 C4 . . 120.08(19) ?
    C2 C3 H3 . . 120.0 ?
    C4 C3 H3 . . 120.0 ?
    C3 C4 C5 . . 119.69(19) ?
    C3 C4 H4 . . 120.2 ?
    C5 C4 H4 . . 120.2 ?
    C4 C5 C6 . . 121.87(17) ?
    C4 C5 H5A . . 119.1 ?
    C6 C5 H5A . . 119.1 ?
    C5 C6 C1 . . 116.39(17) ?
    C5 C6 C7 . . 121.92(15) ?
    C1 C6 C7 . . 121.34(16) ?
    O1 C7 N1 . . 122.84(17) ?
    O1 C7 C6 . . 121.22(15) ?
    N1 C7 C6 . . 115.87(15) ?
    N2 C8 C9 . . 113.5(2) ?
    N2 C8 H8A . . 108.9 ?
    C9 C8 H8A . . 108.9 ?
    N2 C8 H8B . . 108.9 ?
    C9 C8 H8B . . 108.9 ?
    H8A C8 H8B . . 107.7 ?
    C9A C8A N2 . . 106.9(6) ?
    C9A C8A H8AA . . 110.3 ?
    N2 C8A H8AA . . 110.3 ?
    C9A C8A H8AB . . 110.3 ?
    N2 C8A H8AB . . 110.3 ?
    H8AA C8A H8AB . . 108.6 ?
    C8A C9A H9AA . . 109.5 ?
    C8A C9A H9AB . . 109.5 ?
    H9AA C9A H9AB . . 109.5 ?
    C8A C9A H9AC . . 109.5 ?
    H9AA C9A H9AC . . 109.5 ?
    H9AB C9A H9AC . . 109.5 ?
    N2 C10 C11 . . 114.35(18) ?
    N2 C10 H10A . . 108.7 ?
    C11 C10 H10A . . 108.7 ?
    N2 C10 H10B . . 108.7 ?
    C11 C10 H10B . . 108.7 ?
    H10A C10 H10B . . 107.6 ?
    C10 C11 H11A . . 109.5 ?
    C10 C11 H11B . . 109.5 ?
    H11A C11 H11B . . 109.5 ?
    C10 C11 H11C . . 109.5 ?
    H11A C11 H11C . . 109.5 ?
    H11B C11 H11C . . 109.5 ?
    N3 C12 C13 . . 113.92(16) ?
    N3 C12 H12A . . 108.8 ?
    C13 C12 H12A . . 108.8 ?
    N3 C12 H12B . . 108.8 ?
    C13 C12 H12B . . 108.8 ?
    H12A C12 H12B . . 107.7 ?
    C12 C13 H13A . . 109.5 ?
    C12 C13 H13B . . 109.5 ?
    H13A C13 H13B . . 109.5 ?
    C12 C13 H13C . . 109.5 ?
    H13A C13 H13C . . 109.5 ?
    H13B C13 H13C . . 109.5 ?
    N3 C14 C15 . . 112.69(16) ?
    N3 C14 H14A . . 109.1 ?
    C15 C14 H14A . . 109.1 ?
    N3 C14 H14B . . 109.1 ?
    C15 C14 H14B . . 109.1 ?
    H14A C14 H14B . . 107.8 ?
    C14 C15 H15A . . 109.5 ?
    C14 C15 H15B . . 109.5 ?
    H15A C15 H15B . . 109.5 ?
    C14 C15 H15C . . 109.5 ?
    H15A C15 H15C . . 109.5 ?
    H15B C15 H15C . . 109.5 ?
loop_
    _geom_torsion_atom_site_label_1
    _geom_torsion_atom_site_label_2
    _geom_torsion_atom_site_label_3
    _geom_torsion_atom_site_label_4
    _geom_torsion_site_symmetry_1
    _geom_torsion_site_symmetry_2
    _geom_torsion_site_symmetry_3
    _geom_torsion_site_symmetry_4
    _geom_torsion
    _geom_torsion_publ_flag
    O2 P1 N1 C7 . . . . 158.75(14) ?
    N2 P1 N1 C7 . . . . -75.93(16) ?
    N3 P1 N1 C7 . . . . 38.97(17) ?
    O2 P1 N2 C8 . . . . -72.0(2) ?
    N3 P1 N2 C8 . . . . 51.5(2) ?
    N1 P1 N2 C8 . . . . 170.05(18) ?
    O2 P1 N2 C10 . . . . 97.97(16) ?
    N3 P1 N2 C10 . . . . -138.49(15) ?
    N1 P1 N2 C10 . . . . -19.96(17) ?
    O2 P1 N2 C8A . . . . -37.8(5) ?
    N3 P1 N2 C8A . . . . 85.7(5) ?
    N1 P1 N2 C8A . . . . -155.7(5) ?
    O2 P1 N3 C14 . . . . 159.56(14) ?
    N2 P1 N3 C14 . . . . 31.58(16) ?
    N1 P1 N3 C14 . . . . -83.15(16) ?
    O2 P1 N3 C12 . . . . -39.48(15) ?
    N2 P1 N3 C12 . . . . -167.46(13) ?
    N1 P1 N3 C12 . . . . 77.81(15) ?
    C6 C1 C2 C3 . . . . 0.7(3) ?
    C1 C2 C3 C4 . . . . -1.0(3) ?
    C2 C3 C4 C5 . . . . -0.1(3) ?
    C3 C4 C5 C6 . . . . 1.6(3) ?
    C4 C5 C6 C1 . . . . -1.9(3) ?
    C4 C5 C6 C7 . . . . 171.39(17) ?
    C2 C1 C6 C5 . . . . 0.7(3) ?
    C2 C1 C6 C7 . . . . -172.59(17) ?
    P1 N1 C7 O1 . . . . 17.5(3) ?
    P1 N1 C7 C6 . . . . -159.56(12) ?
    C5 C6 C7 O1 . . . . -139.50(18) ?
    C1 C6 C7 O1 . . . . 33.4(3) ?
    C5 C6 C7 N1 . . . . 37.6(2) ?
    C1 C6 C7 N1 . . . . -149.49(17) ?
    C10 N2 C8 C9 . . . . -56.1(3) ?
    C8A N2 C8 C9 . . . . 37.9(6) ?
    P1 N2 C8 C9 . . . . 114.5(2) ?
    C8 N2 C8A C9A . . . . -28.3(5) ?
    C10 N2 C8A C9A . . . . 74.1(8) ?
    P1 N2 C8A C9A . . . . -146.0(6) ?
    C8 N2 C10 C11 . . . . 100.8(2) ?
    C8A N2 C10 C11 . . . . 63.7(5) ?
    P1 N2 C10 C11 . . . . -69.5(2) ?
    C14 N3 C12 C13 . . . . 77.6(2) ?
    P1 N3 C12 C13 . . . . -85.37(18) ?
    C12 N3 C14 C15 . . . . 75.8(2) ?
    P1 N3 C14 C15 . . . . -122.62(16) ?
loop_
    _geom_hbond_atom_site_label_D
    _geom_hbond_atom_site_label_H
    _geom_hbond_atom_site_label_A
    _geom_hbond_site_symmetry_A
    _geom_hbond_distance_DH
    _geom_hbond_distance_HA
    _geom_hbond_distance_DA
    _geom_hbond_angle_DHA
    N1 H1N O2 3_666 0.860(15) 1.928(16) 2.7714(19) 167(2)
data_global
_journal_date_recd_electronic     2011-08-06
_journal_date_accepted     2011-09-12
_journal_name_full     'Acta Crystallographica, Section E'
_journal_year     2011
_journal_volume     67
_journal_issue     10
_journal_page_first     o2643
_journal_page_last     o2643
_journal_paper_category     QO
_journal_coeditor_code     LH5308
_publ_contact_author_name     'Mehrdad Pourayoubi'
_publ_contact_author_address
;
Department of Chemistry, Ferdowsi University of Mashhad, Mashhad 91779, Iran
;
_publ_contact_author_email     mehrdad_pourayoubi@yahoo.com
_publ_contact_author_fax     '(+98)-511-8796416'
_publ_contact_author_phone     '(+98)-511-8795457'
_publ_section_title
;\
<i>N</i>,<i>N</i>,<i>N</i>',<i>N</i>'-Tetraethyl-<i>N</i>''-(2-fluorobenzoyl)\
phosphoric triamide
;
loop_
    _publ_author_name
    _publ_author_address
    'Tarahhomi, Atekeh'
;
Department of Chemistry, Ferdowsi University of Mashhad, Mashhad 91779, Iran
;
    'Pourayoubi, Mehrdad'
;
Department of Chemistry, Ferdowsi University of Mashhad, Mashhad 91779, Iran
;
    'Rheingold, Arnold L.'
;
Department of Chemistry, University of California, San Diego,
9500 Gilman Drive, La Jolla, CA 92093, USA
;
    'Golen, James A.'
;
Department of Chemistry, University of California, San Diego,
9500 Gilman Drive, La Jolla, CA 92093, USA
;
