# Supplementary material for: N,N,N′,N′-Tetra­ethyl-N′′-(2-fluoro­benzo­yl)phospho­ric triamide
Source: Acta Crystallogr Sect E Struct Rep Online. 2011 Sep 14;67(Pt 10):o2643. doi: 10.1107/S1600536811036944 (PMC3201378; doi:10.1107/S1600536811036944)
Supplement: Supplementary file 2 [file e-67-o2643-Isup2.hkl]

# 
# h,k,l, Fc-squared, Fo-squared, sigma(Fo-squared) and status flag 
# 
data_I
_shelx_title ' atar13_0m in P2(1)/c' 
_shelx_refln_list_code          4 
_shelx_F_calc_maximum      167.70 
_exptl_crystal_F_000       704.00 
_reflns_d_resolution_high  0.7572 
 
loop_ 
 _symmetry_equiv_pos_as_xyz 
 'x, y, z' 
 '-x, y+1/2, -z+1/2' 
 '-x, -y, -z' 
 'x, -y-1/2, z-1/2' 
 
_cell_length_a    10.9296 
_cell_length_b    12.2221 
_cell_length_c    12.3423 
_cell_angle_alpha  90.000 
_cell_angle_beta   91.443 
_cell_angle_gamma  90.000 
 
_shelx_F_squared_multiplier     1.000 
 
loop_ 
 _refln_index_h 
 _refln_index_k 
 _refln_index_l 
 _refln_F_squared_calc 
 _refln_F_squared_meas 
 _refln_F_squared_sigma 
 _refln_observed_status 
   1   0   0     1853.35     1862.10     60.90 o 
   2   0   0     1207.59     1318.53     37.04 o 
   3   0   0    28123.17    22470.33    707.58 o 
   4   0   0     9078.99     8823.46    233.48 o 
   5   0   0     2175.92     2418.21     87.32 o 
   6   0   0      370.48      346.30     15.10 o 
   7   0   0       10.02       13.08      2.77 o 
   8   0   0      353.89      347.40     29.70 o 
   9   0   0        0.11        3.33      5.63 o 
  10   0   0        2.70        1.28      6.40 o 
  11   0   0      177.86      188.42     24.32 o 
  12   0   0       19.94       26.88     10.75 o 
  13   0   0       81.21      105.22     17.66 o 
   1   1   0     2364.16     2299.59    158.18 o 
   2   1   0    11044.74    10699.91    264.80 o 
   3   1   0        1.67        1.44      1.44 o 
   4   1   0     3159.40     3000.81     58.45 o 
   5   1   0       95.51      136.04      5.57 o 
   6   1   0       52.63       38.21      3.13 o 
   7   1   0      197.80      229.28      9.22 o 
   8   1   0      270.53      265.08     17.64 o 
   9   1   0     1056.44     1075.75     48.21 o 
  10   1   0      927.93      990.03     47.00 o 
  11   1   0        0.31       -0.19      6.53 o 
  12   1   0       98.32       92.42     18.69 o 
  13   1   0        2.69       -5.12      5.12 o 
  14   1   0      112.35      128.00     20.99 o 
   0   2   0     8100.04     7272.79    191.02 o 
   1   2   0      202.26      217.20      8.73 o 
   2   2   0      125.06      118.00      7.31 o 
   3   2   0      827.69      807.80     17.04 o 
   4   2   0      116.85      124.42      4.78 o 
   5   2   0      395.13      355.55     10.68 o 
   6   2   0      919.62      939.02     23.77 o 
   7   2   0       24.06       19.50      3.21 o 
   8   2   0       27.32       22.96      3.95 o 
   9   2   0      194.86      186.89     15.60 o 
  10   2   0       67.13       59.76      9.53 o 
  11   2   0      240.40      260.87     31.49 o 
  12   2   0        1.68        2.30      5.89 o 
  13   2   0       11.37       28.67     11.01 o 
  14   2   0        4.12       -5.89      5.89 o 
   1   3   0      306.60      318.95     10.02 o 
   2   3   0     1330.36     1485.74     29.66 o 
   3   3   0        5.68        7.75      3.18 o 
   4   3   0      160.11      199.48      7.97 o 
   5   3   0     1778.24     1904.20     60.23 o 
   6   3   0       93.94       92.97      6.01 o 
   7   3   0      477.36      480.08     16.65 o 
   8   3   0       72.71       68.07      6.24 o 
   9   3   0      486.77      541.46     46.34 o 
  10   3   0      533.19      520.72     47.36 o 
  11   3   0       16.81       13.82     10.24 o 
  12   3   0      265.39      266.50     19.60 o 
  13   3   0       16.90       26.88     11.26 o 
   0   4   0     9068.05     8634.83    228.11 o 
   1   4   0     2062.33     2114.30     59.80 o 
   2   4   0     1478.80     1467.67     33.28 o 
   3   4   0     1576.81     1810.09     40.24 o 
   4   4   0     1560.88     1509.88     64.52 o 
   5   4   0      391.22      507.78     26.51 o 
   6   4   0       19.08       24.28      2.48 o 
   7   4   0       13.00        9.33      2.86 o 
   8   4   0      428.99      420.37     21.64 o 
   9   4   0      138.53      160.72     12.67 o 
  10   4   0      117.93      102.25     10.38 o 
  11   4   0       18.49       15.12      4.64 o 
  12   4   0      955.97      951.22     45.18 o 
  13   4   0       54.20       52.00      7.48 o 
   1   5   0      769.38      945.31     23.21 o 
   2   5   0     2586.56     2473.60     54.53 o 
   3   5   0      688.97      688.94     18.09 o 
   4   5   0       93.04       95.20      7.91 o 
   5   5   0      233.43      277.55     17.69 o 
   6   5   0      591.98      559.65     31.04 o 
   7   5   0      209.50      229.73     18.55 o 
   8   5   0      262.74      223.35      9.69 o 
   9   5   0      131.99      133.89     12.55 o 
  10   5   0     1030.20     1065.41     35.46 o 
  11   5   0      607.51      630.38     24.12 o 
  12   5   0       70.82       79.52      6.71 o 
  13   5   0       72.84       87.27      8.21 o 
   0   6   0       68.73       73.47      6.02 o 
   1   6   0     3151.50     3408.89     70.56 o 
   2   6   0      372.27      392.60     13.83 o 
   3   6   0     1791.86     1809.45     42.00 o 
   4   6   0      323.39      379.38     11.66 o 
   5   6   0      585.49      528.34     28.16 o 
   6   6   0      222.95      231.19     21.76 o 
   7   6   0      810.78      701.72     55.55 o 
   8   6   0      742.44      808.73     63.75 o 
   9   6   0      141.87      138.36      9.66 o 
  10   6   0        8.58        8.74      3.84 o 
  11   6   0       18.47        7.42      6.40 o 
  12   6   0      524.83      613.65     59.65 o 
   1   7   0       96.67       97.75      5.36 o 
   2   7   0      647.04      639.19     20.63 o 
   3   7   0       44.94       43.99      5.88 o 
   4   7   0      215.13      230.66      9.35 o 
   5   7   0      118.73      118.92      6.55 o 
   6   7   0      114.56       86.79     15.87 o 
   7   7   0       68.88       51.46     12.03 o 
   8   7   0      266.41      286.98     34.56 o 
   9   7   0       32.42       45.31     12.29 o 
  10   7   0       49.60       31.49     10.75 o 
  11   7   0       11.75       26.62     10.24 o 
  12   7   0       75.88      133.89     25.34 o 
   0   8   0      255.89      241.13     15.46 o 
   1   8   0     1034.93     1034.12     36.29 o 
   2   8   0      293.22      302.05     12.75 o 
   3   8   0      164.43      153.94      8.04 o 
   4   8   0       75.17       64.72      4.60 o 
   5   8   0      347.88      345.38     13.61 o 
   6   8   0       61.36       43.27     11.26 o 
   7   8   0       22.40       13.31      6.14 o 
   8   8   0       14.31       15.62      8.70 o 
   9   8   0       73.25       45.83     13.06 o 
  10   8   0       22.05       28.93      9.47 o 
  11   8   0        0.23       -5.38      5.38 o 
   1   9   0      257.23      238.80     19.02 o 
   2   9   0      913.67      838.89     32.24 o 
   3   9   0      298.78      276.96     14.99 o 
   4   9   0       16.95       19.86      3.88 o 
   5   9   0      172.49      182.26     11.64 o 
   6   9   0      549.72      483.34     45.83 o 
   7   9   0       98.07       90.88     18.43 o 
   8   9   0      229.26      236.04     32.00 o 
   9   9   0       23.70       11.52      8.45 o 
  10   9   0       17.56       18.18      9.22 o 
  11   9   0      231.50      228.61     36.61 o 
   0  10   0        2.52       15.10      3.84 o 
   1  10   0      359.87      345.76     24.45 o 
   2  10   0      315.35      276.93     16.16 o 
   3  10   0      977.33      944.16     36.52 o 
   4  10   0     1206.77     1172.26     50.48 o 
   5  10   0       31.28       31.76      5.80 o 
   6  10   0       82.06       81.67      5.27 o 
   7  10   0       37.93       59.14     11.52 o 
   8  10   0      308.05      335.63     39.43 o 
   9  10   0       54.62       59.39     15.87 o 
  10  10   0       30.47       37.38     15.10 o 
   1  11   0       50.33       40.43      6.45 o 
   2  11   0      171.34      163.91     14.53 o 
   3  11   0       88.69       90.49     10.33 o 
   4  11   0      616.41      640.78     33.32 o 
   5  11   0       85.04       79.23     10.11 o 
   6  11   0      553.52      547.36     20.54 o 
   7  11   0        0.45       -6.14      6.14 o 
   8  11   0      113.19      104.45     22.27 o 
   9  11   0       53.71       60.93     15.36 o 
  10  11   0       14.79        4.86      6.14 o 
   0  12   0       85.29      121.09     17.66 o 
   1  12   0      333.23      340.19     23.43 o 
   2  12   0        0.38        2.70      2.40 o 
   3  12   0       26.17       23.05      5.53 o 
   4  12   0      146.36      156.42     17.41 o 
   5  12   0       64.70       69.12      9.73 o 
   6  12   0       73.88       90.48     13.70 o 
   7  12   0       56.10       80.39     16.64 o 
   8  12   0      116.34       72.19     16.64 o 
   9  12   0       98.74       91.14     18.43 o 
   1  13   0       46.78       43.15      7.98 o 
   2  13   0        7.38        3.27      6.14 o 
   3  13   0      109.03      116.48     15.62 o 
   4  13   0       42.09       34.56      8.45 o 
   5  13   0        6.68        4.86      3.58 o 
   6  13   0        7.50        0.51      2.82 o 
   0  14   0      174.69      190.98     24.83 o 
   1  14   0       20.22       24.26      5.89 o 
   2  14   0       34.30       32.93     10.24 o 
   3  14   0       12.40        6.66      4.86 o 
   4  14   0      166.48      180.49     20.48 o 
   5  14   0      130.11      119.56     15.36 o 
   6  14   0        3.50        3.33      3.07 o 
   1  15   0      395.84      452.55     31.62 o 
   2  15   0      165.64      162.57     16.29 o 
   3  15   0       11.16        1.79      3.58 o 
   1  16   0        4.09        3.84      5.89 o 
 -14   1   1       18.28       27.14      9.98 o 
 -13   1   1       65.21       86.53     16.38 o 
 -12   1   1      178.74      159.24     24.58 o 
 -11   1   1        6.42       -1.88      4.12 o 
 -10   1   1       12.78        9.22      3.81 o 
  -9   1   1       32.73       30.16      4.27 o 
  -8   1   1      574.64      562.82     20.02 o 
  -7   1   1     1007.38     1026.56     26.77 o 
  -6   1   1        1.71        2.28      1.06 o 
  -5   1   1     2002.02     1994.85     40.97 o 
  -4   1   1      401.32      483.28     12.10 o 
  -3   1   1     1191.26     1187.67     24.55 o 
  -2   1   1     3884.52     3947.79     81.29 o 
  -1   1   1     9697.82     9772.62    197.25 o 
   0   1   1     6802.82     6545.36    178.16 o 
   1   1   1      175.93      176.78      4.03 o 
   2   1   1      208.03      158.73      4.71 o 
   3   1   1      195.72      155.55      6.23 o 
   4   1   1       58.25       60.29      4.19 o 
   5   1   1       24.46       33.04      3.79 o 
   6   1   1      309.30      360.74     13.80 o 
   7   1   1      782.17      830.76     29.92 o 
   8   1   1      277.85      270.77     18.26 o 
   9   1   1        0.93       -3.75      3.75 o 
  10   1   1        3.96        8.08      5.16 o 
  11   1   1        5.36        5.02      5.63 o 
  12   1   1      118.74      124.22     12.26 o 
  13   1   1       94.62      103.20     28.03 o 
  14   1   1        1.43        5.77      3.46 o 
 -14   2   1        4.25        0.51      6.91 o 
 -13   2   1       45.04       65.03     15.87 o 
 -12   2   1       27.07       37.38     11.52 o 
 -11   2   1      917.25      964.89     70.15 o 
 -10   2   1      734.02      790.40     32.16 o 
  -9   2   1       46.61       40.90      4.67 o 
  -8   2   1      237.39      213.85      9.15 o 
  -7   2   1      403.20      417.28     17.95 o 
  -6   2   1       33.35       17.39      2.99 o 
  -5   2   1       49.53       51.77      3.44 o 
  -4   2   1      128.79      158.92      6.60 o 
  -3   2   1     9881.74    10107.36    187.66 o 
  -2   2   1      780.44      781.46     16.37 o 
  -1   2   1      580.25      605.87     15.64 o 
   0   2   1      764.38      728.76     16.69 o 
   1   2   1     7871.95     7267.75    134.89 o 
   2   2   1     4207.68     4076.11     83.95 o 
   3   2   1      809.78      819.50     15.80 o 
   4   2   1      382.46      456.19     11.94 o 
   5   2   1      905.29      868.06     24.01 o 
   6   2   1        0.25        2.80      1.70 o 
   7   2   1      926.14      937.55     32.99 o 
   8   2   1       10.02       16.21      5.06 o 
   9   2   1     1687.39     1674.86     68.29 o 
  10   2   1      225.37      259.01     30.21 o 
  11   2   1       70.32       65.64      8.71 o 
  12   2   1      369.59      315.59     22.02 o 
  13   2   1       22.16       24.08      6.21 o 
  14   2   1      202.21      264.46     32.26 o 
 -13   3   1      542.96      612.11     57.09 o 
 -12   3   1      577.58      572.69     53.25 o 
 -11   3   1        2.12       12.29      8.96 o 
 -10   3   1      253.22      259.96     21.04 o 
  -9   3   1      479.18      432.16     27.71 o 
  -8   3   1      395.08      388.39     13.07 o 
  -7   3   1      727.63      761.57     20.57 o 
  -6   3   1      444.48      501.73     15.16 o 
  -5   3   1     1185.52     1240.67     28.82 o 
  -4   3   1     1275.11     1577.01     52.41 o 
  -3   3   1       48.67       36.21      2.52 o 
  -2   3   1       40.33       55.86      2.63 o 
  -1   3   1      482.52      525.50     13.09 o 
   0   3   1      602.20      722.81     15.84 o 
   1   3   1     4478.66     4283.39     88.83 o 
   2   3   1      123.20      109.09      4.74 o 
   3   3   1     2161.30     1992.46     42.88 o 
   4   3   1       49.60       70.82      2.62 o 
   5   3   1      163.32      167.19      5.37 o 
   6   3   1     1104.95     1195.71     31.84 o 
   7   3   1      533.13      542.28     17.40 o 
   8   3   1     1825.90     1920.09     50.51 o 
   9   3   1      182.72      166.15     10.27 o 
  10   3   1       40.60       51.71     10.88 o 
  11   3   1      219.94      211.31     16.72 o 
  12   3   1      748.08      770.50     30.85 o 
  13   3   1       14.32       12.67      5.70 o 
 -13   4   1        2.82        1.38      3.84 o 
 -12   4   1       35.27       42.75     13.06 o 
 -11   4   1      258.62      261.64     33.02 o 
 -10   4   1       91.79       80.81     12.27 o 
  -9   4   1      113.39      114.72      9.14 o 
  -8   4   1      348.76      356.01     16.82 o 
  -7   4   1      290.80      328.24     16.63 o 
  -6   4   1        2.42        2.26      0.87 o 
  -5   4   1      391.83      358.05     10.49 o 
  -4   4   1      758.64      761.32     18.96 o 
  -3   4   1        5.12       11.54      1.21 o 
  -2   4   1      300.20      349.63     11.05 o 
  -1   4   1      163.66      158.49      6.80 o 
   0   4   1      404.33      455.80     16.40 o 
   1   4   1      133.75      164.25      6.12 o 
   2   4   1     6008.67     6265.79    144.83 o 
   3   4   1        4.26        7.26      3.13 o 
   4   4   1      403.99      404.66     12.51 o 
   5   4   1     1094.22     1141.25     23.91 o 
   6   4   1     1315.88     1277.70     28.95 o 
   7   4   1      590.20      616.05     16.12 o 
   8   4   1        7.88        5.29      1.85 o 
   9   4   1        2.24        2.85      1.63 o 
  10   4   1      784.66      825.16     30.04 o 
  11   4   1        0.65        0.77      3.02 o 
  12   4   1       36.62       37.21      4.98 o 
  13   4   1       15.49       11.16      3.25 o 
 -13   5   1        0.00       -2.82      3.33 o 
 -12   5   1      250.27      248.82     17.04 o 
 -11   5   1       43.80       41.18      6.42 o 
 -10   5   1      282.62      282.00     17.12 o 
  -9   5   1       19.26       16.60      3.85 o 
  -8   5   1      264.50      265.78     13.19 o 
  -7   5   1        0.89        0.88      2.82 o 
  -6   5   1      782.88      790.86     39.89 o 
  -5   5   1      691.01      779.52     37.83 o 
  -4   5   1      141.77      177.23      8.90 o 
  -3   5   1      559.58      585.49     15.11 o 
  -2   5   1      957.01      967.85     27.67 o 
  -1   5   1      354.88      350.80     10.89 o 
   0   5   1      737.61      824.01     19.23 o 
   1   5   1      607.44      680.80     17.90 o 
   2   5   1     8998.01     9831.76    225.81 o 
   3   5   1      967.70     1187.14     32.92 o 
   4   5   1       49.52       77.76      3.76 o 
   5   5   1     1026.84     1081.06     29.18 o 
   6   5   1     1251.38     1327.83     39.37 o 
   7   5   1        2.12        7.84      2.58 o 
   8   5   1        4.31        6.51      1.66 o 
   9   5   1      737.11      762.03     22.35 o 
  10   5   1        3.81        4.95      2.24 o 
  11   5   1      174.86      197.19     11.07 o 
  12   5   1       29.37       30.14      5.29 o 
  13   5   1       58.52       51.10      5.60 o 
 -12   6   1      170.46      181.77     30.72 o 
 -11   6   1      416.23      382.22     43.27 o 
 -10   6   1      140.94      140.29     23.04 o 
  -9   6   1        9.12       13.57      7.42 o 
  -8   6   1        2.59        7.42      5.38 o 
  -7   6   1       49.57       43.27     11.52 o 
  -6   6   1       91.46       94.88     11.22 o 
  -5   6   1       44.70       54.25      8.64 o 
  -4   6   1       38.81       39.30      2.84 o 
  -3   6   1     1523.24     1514.92     36.73 o 
  -2   6   1      980.56     1020.39     44.86 o 
  -1   6   1      180.33      197.18      7.90 o 
   0   6   1     1179.28     1346.17     30.57 o 
   1   6   1      625.45      748.19     19.04 o 
   2   6   1      277.47      264.40     11.82 o 
   3   6   1       51.13       35.54      3.29 o 
   4   6   1       58.54       80.44      4.59 o 
   5   6   1        5.73        2.21      1.27 o 
   6   6   1      510.93      531.22     45.06 o 
   7   6   1       11.61        3.58      4.86 o 
   8   6   1      341.65      304.14     34.56 o 
   9   6   1      221.49      196.61     27.39 o 
  10   6   1      288.10      279.77     14.92 o 
  11   6   1      670.67      718.66     24.92 o 
  12   6   1      111.43       87.88      8.01 o 
 -12   7   1       35.67       36.10     14.34 o 
 -11   7   1       55.66       43.27     12.80 o 
 -10   7   1       68.36       52.48     13.82 o 
  -9   7   1      751.23      760.34     64.51 o 
  -8   7   1      282.16      220.93     28.67 o 
  -7   7   1      476.54      382.73     38.66 o 
  -6   7   1       34.53       20.74      5.63 o 
  -5   7   1      779.32      791.90     25.03 o 
  -4   7   1     1119.15     1141.22     31.95 o 
  -3   7   1      257.58      238.43     10.10 o 
  -2   7   1       37.80       67.15      4.89 o 
  -1   7   1      376.11      325.42     11.24 o 
   0   7   1     1307.96     1352.68     37.63 o 
   1   7   1      111.77       78.88      4.76 o 
   2   7   1        0.01       -0.86      0.86 o 
   3   7   1       28.67       33.77      4.25 o 
   4   7   1      142.45      129.17      6.66 o 
   5   7   1       67.96       64.05      5.56 o 
   6   7   1      597.68      599.06     49.92 o 
   7   7   1     1401.93     1452.33     96.00 o 
   8   7   1      318.46      345.61     37.38 o 
   9   7   1       32.36       50.43     12.03 o 
  10   7   1       57.46       69.38     16.13 o 
  11   7   1      113.61      113.41     21.25 o 
  12   7   1      292.49      363.27     44.03 o 
 -11   8   1      313.96      377.61     46.08 o 
 -10   8   1       42.91       41.73     13.31 o 
  -9   8   1       99.24       97.79     17.92 o 
  -8   8   1       20.81       13.06      7.42 o 
  -7   8   1      292.96      316.68     35.07 o 
  -6   8   1     1233.29     1180.19     81.15 o 
  -5   8   1     1901.90     1892.61     55.52 o 
  -4   8   1        4.88        2.74      2.03 o 
  -3   8   1      362.58      354.55     13.93 o 
  -2   8   1      468.92      477.22     17.33 o 
  -1   8   1      273.04      266.30     14.07 o 
   0   8   1        3.78        2.23      1.57 o 
   1   8   1      229.44      243.19     13.17 o 
   2   8   1      328.27      345.06     13.83 o 
   3   8   1       20.08       24.64      3.00 o 
   4   8   1       51.17       55.72      5.36 o 
   5   8   1      437.31      415.27     16.07 o 
   6   8   1     1313.63     1265.96     86.02 o 
   7   8   1       91.38       71.68     13.57 o 
   8   8   1      311.97      268.81     33.02 o 
   9   8   1        2.81        4.35      4.35 o 
  10   8   1      294.13      293.38     37.63 o 
  11   8   1       80.68       64.00     17.15 o 
 -11   9   1       15.26       -6.66      6.66 o 
 -10   9   1      113.00      130.82     24.06 o 
  -9   9   1      434.50      464.65     50.18 o 
  -7   9   1       73.87       77.06     15.62 o 
  -6   9   1      367.61      350.99     37.38 o 
  -5   9   1      684.03      692.28     24.35 o 
  -4   9   1     1033.89     1027.99     31.22 o 
  -3   9   1       51.16       42.37      5.15 o 
  -2   9   1      158.03      158.66     10.84 o 
  -1   9   1      440.17      414.35     19.59 o 
   0   9   1      124.15      119.43     10.82 o 
   1   9   1       18.39       22.75      4.40 o 
   2   9   1      314.80      307.85     18.80 o 
   3   9   1       12.89       13.92      5.29 o 
   4   9   1      522.63      485.22     17.95 o 
   5   9   1      120.07      136.54      8.17 o 
   6   9   1      109.59       98.34      5.86 o 
   7   9   1       40.05       26.62      8.70 o 
   8   9   1      118.78       97.03     19.20 o 
   9   9   1       39.37       71.17     15.87 o 
  10   9   1      198.27      211.46     32.26 o 
  11   9   1        0.30       -1.54      7.94 o 
 -10  10   1        2.37       12.80      9.22 o 
  -9  10   1      154.14      163.84     28.42 o 
  -8  10   1        3.48       16.90      7.42 o 
  -7  10   1        2.67        4.10      5.38 o 
  -6  10   1      117.76      125.09      6.80 o 
  -5  10   1      271.36      272.99     17.58 o 
  -4  10   1       16.88        6.00      2.95 o 
  -3  10   1      106.09      101.18      8.96 o 
  -2  10   1     1076.55     1089.22     40.39 o 
  -1  10   1        0.03       -2.56      2.56 o 
   0  10   1       57.54       62.83      7.68 o 
   1  10   1        2.34        5.68      2.08 o 
   2  10   1     1064.48     1040.15     47.51 o 
   3  10   1       69.77       79.06      7.85 o 
   4  10   1       31.43       12.56      8.32 o 
   5  10   1      356.67      403.47     17.36 o 
   6  10   1      135.06      144.79      8.11 o 
   7  10   1       13.02       18.94      7.94 o 
   8  10   1      181.49      149.51     23.81 o 
   9  10   1       18.83       11.52      8.19 o 
  10  10   1        0.01        0.26      7.94 o 
 -10  11   1        0.02       10.50      6.91 o 
  -9  11   1       45.89       44.55     13.82 o 
  -8  11   1       87.24       91.39     19.46 o 
  -7  11   1       18.50       44.03     12.80 o 
  -6  11   1       50.20       46.25      4.51 o 
  -5  11   1        0.02        0.61      2.44 o 
  -4  11   1      547.97      515.51     28.54 o 
  -3  11   1      102.25       96.83     10.65 o 
  -2  11   1      735.44      739.33     48.00 o 
  -1  11   1       98.30       83.58      9.14 o 
   0  11   1      194.25      170.60     14.91 o 
   1  11   1      656.85      625.67     34.18 o 
   2  11   1       21.71       30.08      5.72 o 
   3  11   1      345.30      321.39     21.90 o 
   4  11   1       99.84      119.46     11.83 o 
   5  11   1      105.75      119.71     11.44 o 
   6  11   1        7.70        2.30      2.49 o 
   7  11   1       91.26      135.17     23.04 o 
   8  11   1      365.81      386.57     45.06 o 
   9  11   1       55.93       64.26     16.90 o 
  10  11   1       74.02       56.07     14.59 o 
  -9  12   1       30.60       31.49     10.75 o 
  -8  12   1       28.04       46.59     11.52 o 
  -7  12   1      410.55      493.84     51.20 o 
  -6  12   1      214.61      257.96     17.02 o 
  -5  12   1        0.01       -2.30      2.30 o 
  -4  12   1       55.57       55.81      9.47 o 
  -3  12   1      183.60      175.13     15.23 o 
  -2  12   1      133.46      146.17     13.85 o 
  -1  12   1      128.20      117.53     12.25 o 
   0  12   1        0.26        3.80      2.33 o 
   1  12   1      253.12      232.40     18.68 o 
   2  12   1       67.57       72.62      9.15 o 
   3  12   1       62.61       37.20      9.22 o 
   4  12   1       84.17       84.48     12.54 o 
   5  12   1      455.70      475.41     33.54 o 
   6  12   1      499.87      512.14     27.17 o 
   7  12   1       64.27       59.65     15.10 o 
   8  12   1       94.73      105.73     21.25 o 
   9  12   1       64.61       97.79     18.43 o 
  -6  13   1       11.44        7.42      3.58 o 
  -5  13   1      328.05      320.27     26.37 o 
  -4  13   1      309.01      309.00     27.39 o 
  -3  13   1       10.89       13.31      5.38 o 
  -2  13   1        9.98        9.08      3.56 o 
  -1  13   1       89.74       75.97     10.32 o 
   0  13   1      102.84       88.25     13.06 o 
   1  13   1        2.11       -2.77      2.77 o 
   2  13   1        1.56       -2.94      2.94 o 
   3  13   1      208.86      202.50     22.53 o 
   4  13   1      355.60      366.09     31.23 o 
   5  13   1       58.38       68.10     11.26 o 
   6  13   1       51.68       54.79      8.96 o 
  -6  14   1      131.65      152.32     15.10 o 
  -5  14   1       12.22       16.90      5.89 o 
  -4  14   1       16.58       18.18      6.66 o 
  -3  14   1       43.91       37.89      8.96 o 
  -2  14   1       41.52       49.21      8.19 o 
  -1  14   1       25.19       36.34     12.93 o 
   0  14   1       13.49       19.58      8.32 o 
   1  14   1      107.86      114.69     13.75 o 
   2  14   1        0.98        3.25      6.27 o 
   3  14   1        0.19       -3.33      3.33 o 
   4  14   1        4.80        5.89      5.38 o 
   5  14   1      146.95      149.76     17.15 o 
   6  14   1      165.66      178.95     17.15 o 
  -3  15   1       18.03       28.93      7.42 o 
  -2  15   1       35.17       19.97      8.19 o 
  -1  15   1        3.43        0.51      3.84 o 
   0  15   1       53.12       49.33      9.22 o 
   1  15   1       17.17       17.82      5.52 o 
   2  15   1       13.34        8.98      4.05 o 
   3  15   1       77.84       59.39     12.54 o 
  -1  16   1      190.55      199.43     23.81 o 
   1  16   1      294.15      349.45     36.10 o 
 -13   0   2       69.74      113.67     18.18 o 
 -12   0   2      235.01      286.47     31.74 o 
 -11   0   2      416.87      373.44     24.78 o 
 -10   0   2        1.68        0.64      3.38 o 
  -9   0   2      598.61      610.47     31.50 o 
  -8   0   2      682.57      676.98     32.37 o 
  -7   0   2     1461.95     1426.06     56.35 o 
  -6   0   2      429.34      461.17     18.67 o 
  -5   0   2     3878.58     3845.10    106.44 o 
  -4   0   2     3404.74     4026.10    110.08 o 
  -3   0   2     1365.14     1383.68     62.14 o 
  -2   0   2     1480.67     1494.19     45.34 o 
  -1   0   2    16403.96    15731.22    936.66 o 
   0   0   2     1510.98     1601.35     79.46 o 
   1   0   2      284.43      232.47     11.29 o 
   2   0   2     7717.46     6964.61    142.09 o 
   3   0   2      411.05      406.79     11.58 o 
   4   0   2      352.20      291.43     12.61 o 
   5   0   2      185.58      183.98     12.58 o 
   6   0   2     4919.70     5437.60    184.27 o 
   7   0   2       55.22       37.38      9.47 o 
   8   0   2      849.30      887.07     58.11 o 
   9   0   2     2494.33     2597.96    140.29 o 
  10   0   2      291.27      286.45     32.64 o 
  11   0   2       12.79       10.59      3.95 o 
  12   0   2        0.08       -1.11      5.25 o 
  13   0   2      227.98      234.67     15.66 o 
 -14   1   2       23.58       32.00     10.50 o 
 -13   1   2        2.69        2.05      6.14 o 
 -12   1   2       86.84       81.10     13.57 o 
 -11   1   2      147.96      171.01     11.06 o 
 -10   1   2      617.50      627.54     23.57 o 
  -9   1   2        0.90        2.05      1.70 o 
  -8   1   2        0.40        1.75      1.40 o 
  -7   1   2      184.14      185.43      8.46 o 
  -6   1   2      147.10      153.53      6.44 o 
  -5   1   2        0.47        0.51      0.93 o 
  -4   1   2      727.04      776.08     19.92 o 
  -3   1   2    10273.79     9977.40    203.68 o 
  -2   1   2     5554.95     5315.99    100.13 o 
  -1   1   2       86.35       88.31      3.77 o 
   0   1   2       69.97       61.59      3.73 o 
   1   1   2    25480.77    22395.64    854.60 o 
   2   1   2     3063.00     3025.83     57.96 o 
   3   1   2      962.69      899.55     17.88 o 
   4   1   2     3117.41     3244.74     58.48 o 
   5   1   2      908.07      931.55     19.89 o 
   6   1   2      244.37      213.16      7.91 o 
   7   1   2     3256.22     3362.56     89.80 o 
   8   1   2       63.10       58.07      8.56 o 
   9   1   2      417.68      437.76     20.71 o 
  10   1   2      226.07      237.76     17.39 o 
  11   1   2       59.29       52.07      5.97 o 
  12   1   2       44.60       41.03      4.87 o 
  13   1   2       13.11       16.97      4.26 o 
  14   1   2       15.10        7.70      4.49 o 
 -14   2   2       23.52       35.84     12.29 o 
 -13   2   2       21.40       15.10      7.94 o 
 -12   2   2       26.78       16.53      6.06 o 
 -11   2   2       10.32       10.26      5.00 o 
 -10   2   2        2.12        5.92      3.45 o 
  -9   2   2       98.59       87.69      6.82 o 
  -8   2   2       15.08       19.52      3.12 o 
  -7   2   2      143.63      151.17      7.09 o 
  -6   2   2      622.71      658.34     18.42 o 
  -5   2   2     1160.78     1236.22     35.74 o 
  -4   2   2     1618.99     1806.18     40.37 o 
  -3   2   2     6304.27     6612.35    128.21 o 
  -2   2   2     7118.44     7075.21    152.98 o 
  -1   2   2        0.13        1.27      1.32 o 
   0   2   2      909.46      874.68     21.16 o 
   1   2   2       85.00       83.56      3.46 o 
   2   2   2      699.66      727.77     15.05 o 
   3   2   2     1613.68     1663.99     31.22 o 
   4   2   2      289.34      331.30      8.95 o 
   5   2   2      680.68      765.20     17.70 o 
   6   2   2      247.39      295.13      9.12 o 
   7   2   2        9.99        4.64      1.58 o 
   8   2   2      518.02      506.93     17.99 o 
   9   2   2      974.07      957.89     29.67 o 
  10   2   2       14.06       10.90      2.98 o 
  11   2   2      112.46       96.22      8.67 o 
  12   2   2       41.95       41.70      8.39 o 
  13   2   2        3.73        0.09      2.66 o 
  14   2   2        4.44        8.80      7.68 o 
 -13   3   2       26.63       26.11     13.57 o 
 -12   3   2        0.24       -3.58      4.10 o 
 -11   3   2      374.33      396.25     28.68 o 
 -10   3   2        0.15        2.39      2.21 o 
  -9   3   2       71.87       59.29      6.45 o 
  -8   3   2        7.42        0.34      1.22 o 
  -7   3   2        0.87        0.77      1.05 o 
  -6   3   2        0.62        0.90      0.76 o 
  -5   3   2       65.92       62.53      3.86 o 
  -4   3   2     2014.55     2181.16     47.96 o 
  -3   3   2     2000.20     1971.84     42.96 o 
  -2   3   2     2358.22     2547.60     72.38 o 
  -1   3   2      548.00      535.27     12.91 o 
   0   3   2      352.84      317.32      8.82 o 
   1   3   2      100.03       79.37      3.20 o 
   2   3   2      149.29      140.71      4.70 o 
   3   3   2      977.39      866.68     21.07 o 
   4   3   2       76.91       89.75      3.93 o 
   5   3   2        0.01        0.90      0.72 o 
   6   3   2       15.64       14.83      1.86 o 
   7   3   2        9.00       12.09      2.12 o 
   8   3   2      232.92      226.03      9.10 o 
   9   3   2       83.51       85.43      6.39 o 
  10   3   2       79.85       64.43      6.75 o 
  11   3   2      100.85       93.28      8.35 o 
  12   3   2      194.03      200.72     13.07 o 
  13   3   2       89.08       96.62      7.88 o 
 -13   4   2      793.53      985.12     79.62 o 
 -12   4   2      407.18      431.63     44.80 o 
 -11   4   2        7.42        4.21      6.14 o 
 -10   4   2      476.10      470.17     39.98 o 
  -9   4   2      130.09      138.64      8.16 o 
  -8   4   2      136.43      134.56      7.42 o 
  -7   4   2      606.93      619.45     17.31 o 
  -6   4   2      448.47      509.57     14.26 o 
  -5   4   2      238.60      247.82      7.54 o 
  -4   4   2      112.91      110.00      4.18 o 
  -3   4   2      664.11      649.98     15.39 o 
  -2   4   2      382.17      374.46     10.22 o 
  -1   4   2        6.75        6.20      1.28 o 
   0   4   2       52.22       58.56      3.20 o 
   1   4   2     3651.85     3504.58     67.70 o 
   2   4   2     1506.02     1775.14     36.71 o 
   3   4   2       13.06        3.14      1.08 o 
   4   4   2      100.19      116.54      4.84 o 
   5   4   2       75.11       77.42      4.63 o 
   6   4   2       95.46       77.92      4.63 o 
   7   4   2      772.18      785.14     21.35 o 
   8   4   2      681.59      662.67     26.38 o 
   9   4   2      262.45      265.91     13.23 o 
  10   4   2      150.51      150.94      9.90 o 
  11   4   2      436.41      451.43     20.42 o 
  12   4   2       33.68       35.20      5.20 o 
  13   4   2      156.88      164.79     11.67 o 
 -13   5   2        7.76        2.14      3.23 o 
 -12   5   2      312.37      410.64     45.57 o 
 -11   5   2      516.52      492.56     48.90 o 
 -10   5   2      323.66      342.37     26.60 o 
  -9   5   2        5.33        6.01      2.16 o 
  -8   5   2      606.39      638.80     20.50 o 
  -7   5   2        3.13        3.23      1.96 o 
  -6   5   2       72.99       60.90      3.78 o 
  -5   5   2      446.66      482.66     12.44 o 
  -4   5   2     1455.12     1465.18     48.12 o 
  -3   5   2     3280.80     3412.67     72.79 o 
  -2   5   2      204.67      177.93      6.41 o 
  -1   5   2        0.12       -0.67      1.07 o 
   0   5   2     1390.80     1582.35     50.80 o 
   1   5   2     1312.66     1178.27     25.90 o 
   2   5   2     2702.54     2890.74     57.32 o 
   3   5   2      237.66      264.63     11.29 o 
   4   5   2      312.87      379.67     13.17 o 
   5   5   2     1083.78     1055.20     38.61 o 
   6   5   2      489.06      450.67     16.73 o 
   7   5   2      587.62      533.56     19.63 o 
   8   5   2       18.60       24.08      5.25 o 
   9   5   2      983.74     1057.56     39.70 o 
  10   5   2       53.86       60.36      7.48 o 
  11   5   2      205.97      200.62     15.02 o 
  12   5   2        2.68       -1.79      2.95 o 
  13   5   2      187.01      152.58     26.37 o 
 -12   6   2       31.71       41.23      5.30 o 
 -11   6   2        7.28        4.78      2.82 o 
 -10   6   2        4.28        2.05      5.38 o 
  -9   6   2      679.63      620.05     55.30 o 
  -8   6   2      753.56      679.70     56.83 o 
  -7   6   2        0.31        1.28      4.10 o 
  -6   6   2       49.15       17.15      8.19 o 
  -5   6   2      326.53      325.97     11.43 o 
  -4   6   2     1583.49     1557.91     33.04 o 
  -3   6   2       78.18       82.41      4.05 o 
  -2   6   2       84.59      103.40      6.07 o 
  -1   6   2      856.39      810.29     21.78 o 
   0   6   2     1233.92     1284.11     32.06 o 
   1   6   2       68.14       69.17      3.71 o 
   2   6   2        8.09       10.25      1.59 o 
   3   6   2     1964.73     1876.53     48.87 o 
   4   6   2        8.91        6.57      1.66 o 
   5   6   2      173.59      182.93      8.68 o 
   6   6   2      454.17      492.39     17.82 o 
   7   6   2     1769.73     1767.03     59.66 o 
   8   6   2       57.57       54.16      4.74 o 
   9   6   2        2.00        0.60      1.97 o 
  10   6   2      286.56      300.58     14.36 o 
  11   6   2      270.40      296.32     17.93 o 
  12   6   2        2.15       -2.28      6.66 o 
 -12   7   2        0.64       -6.40      6.40 o 
 -11   7   2       48.62       51.71     14.59 o 
 -10   7   2       19.57       16.90      9.47 o 
  -9   7   2        1.13       -4.35      4.35 o 
  -8   7   2       18.07       21.76      9.73 o 
  -7   7   2      540.22      558.61     49.41 o 
  -6   7   2      963.31     1027.10     72.96 o 
  -5   7   2      472.18      475.78     22.60 o 
  -4   7   2     1066.62     1093.89     43.98 o 
  -3   7   2        6.27        3.21      2.55 o 
  -2   7   2      184.61      184.02     19.92 o 
  -1   7   2     1577.13     1668.00     39.99 o 
   0   7   2       88.57       75.48      4.81 o 
   1   7   2       42.51       45.61      3.26 o 
   2   7   2      644.61      667.23     19.21 o 
   3   7   2      521.31      553.25     24.65 o 
   4   7   2      122.39      123.91     11.09 o 
   5   7   2      159.41      170.87      8.67 o 
   6   7   2      147.26      154.03      9.80 o 
   7   7   2        6.02        7.06      2.32 o 
   8   7   2       98.71       89.60     16.64 o 
   9   7   2      102.28       93.95     19.20 o 
  10   7   2      160.80      130.82     23.55 o 
  11   7   2       39.23       32.00     14.85 o 
  12   7   2       38.53       49.67     13.06 o 
 -11   8   2       32.48       36.35     14.08 o 
 -10   8   2      157.06      159.75     25.86 o 
  -9   8   2       79.78       92.93     19.71 o 
  -8   8   2       35.24       42.50     10.75 o 
  -7   8   2      263.71      306.44     34.56 o 
  -6   8   2       29.03       10.24      6.14 o 
  -5   8   2        0.28        0.76      1.43 o 
  -4   8   2      372.87      384.49     14.61 o 
  -3   8   2        1.75        2.18      1.42 o 
  -2   8   2      311.90      323.55     14.45 o 
  -1   8   2      534.92      540.04     22.71 o 
   0   8   2      153.70      129.23      9.04 o 
   1   8   2       34.27       28.99      3.80 o 
   2   8   2      213.77      201.57     11.92 o 
   3   8   2      240.06      260.94     11.76 o 
   4   8   2       28.20       27.20      3.37 o 
   5   8   2       18.22       14.84      3.14 o 
   6   8   2      792.51      777.84     26.53 o 
   7   8   2      172.38      166.66     24.58 o 
   8   8   2       28.08       28.42     10.50 o 
   9   8   2       39.46       37.63     10.50 o 
  10   8   2        9.21        1.54      5.63 o 
  11   8   2       60.69       67.84     18.94 o 
 -11   9   2       13.48        7.17      9.73 o 
 -10   9   2      263.90      296.20     38.91 o 
  -9   9   2      115.96       87.55     19.71 o 
  -8   9   2        2.04        0.77      5.38 o 
  -7   9   2        0.47        1.28      4.61 o 
  -6   9   2       25.91       22.68      3.23 o 
  -5   9   2        0.03        0.79      1.62 o 
  -4   9   2      682.14      700.86     23.42 o 
  -3   9   2     1986.76     1972.19     63.56 o 
  -2   9   2      749.07      732.47     29.29 o 
  -1   9   2      150.93      154.23     10.38 o 
   0   9   2      319.08      291.11     19.36 o 
   1   9   2     1335.81     1267.70     43.86 o 
   2   9   2       34.97       28.51      4.10 o 
   3   9   2      120.80      125.61     12.95 o 
   4   9   2       67.21       67.03      9.36 o 
   5   9   2      974.02      953.56     32.79 o 
   6   9   2      475.79      463.75     18.06 o 
   7   9   2       38.29       37.89     11.52 o 
   8   9   2       20.13       14.08      9.73 o 
   9   9   2        1.92        9.22      6.14 o 
  10   9   2       92.18       81.92     19.20 o 
  11   9   2      130.56      149.76     27.39 o 
 -10  10   2       91.17       73.22     18.94 o 
  -9  10   2      129.32      121.86     23.04 o 
  -8  10   2       35.15       35.07     11.01 o 
  -7  10   2       23.39       14.85      7.17 o 
  -6  10   2       30.87       28.55      4.38 o 
  -5  10   2      410.52      409.56     22.94 o 
  -4  10   2      538.71      490.89     32.90 o 
  -3  10   2       13.28        8.15      3.03 o 
  -2  10   2      667.04      594.86     31.71 o 
  -1  10   2      359.78      359.86     23.30 o 
   0  10   2       44.46       48.06     18.18 o 
   1  10   2      861.59      785.57     38.76 o 
   2  10   2       87.04       82.36      9.47 o 
   3  10   2     1749.08     1770.97     78.95 o 
   4  10   2       35.49       41.63      7.42 o 
   5  10   2      199.69      215.69     15.74 o 
   6  10   2      128.39      142.42      8.58 o 
   7  10   2      419.31      366.35     41.47 o 
   8  10   2      198.32      162.56     23.81 o 
   9  10   2        0.71       -5.89      5.89 o 
  10  10   2        0.18        4.61      8.19 o 
 -10  11   2        0.27       -0.26      7.17 o 
  -9  11   2      184.58      193.29     28.93 o 
  -8  11   2       40.03       32.26     11.26 o 
  -7  11   2      314.45      299.78     37.38 o 
  -6  11   2      227.12      260.38     16.49 o 
  -5  11   2        3.34        5.56      4.35 o 
  -4  11   2       64.97       65.70      8.37 o 
  -3  11   2       93.40       84.03      9.89 o 
  -2  11   2        7.99        4.53      2.24 o 
  -1  11   2       12.83        7.55      7.94 o 
   0  11   2      120.93      115.64     11.93 o 
   1  11   2       11.97        4.95      2.15 o 
   2  11   2       44.98       60.52     10.50 o 
   3  11   2      923.95      970.97     46.47 o 
   4  11   2       56.02       62.39      8.67 o 
   5  11   2      317.93      349.20     22.09 o 
   6  11   2       29.58       32.77      5.82 o 
   7  11   2      271.81      341.27     22.02 o 
   8  11   2        3.08        7.17      6.66 o 
   9  11   2      207.50      178.44     30.21 o 
  10  11   2       18.77       27.90      8.70 o 
  -9  12   2       13.95       -3.33      7.17 o 
  -8  12   2        5.24       -6.14      6.66 o 
  -7  12   2        0.09       -4.10      6.40 o 
  -6  12   2        3.73        1.63      2.31 o 
  -5  12   2        0.01       -1.79      2.05 o 
  -4  12   2       16.10        9.73      4.35 o 
  -3  12   2      142.21      121.64     12.42 o 
  -2  12   2      154.93      143.57     14.72 o 
  -1  12   2       65.64       45.84      8.06 o 
   0  12   2      527.03      484.47     29.75 o 
   1  12   2      126.72      109.19     12.21 o 
   2  12   2       25.14       29.33      6.02 o 
   3  12   2      327.39      319.04     22.82 o 
   4  12   2       14.28       21.25      5.63 o 
   5  12   2      433.29      457.23     33.54 o 
   6  12   2       52.01       44.36      7.17 o 
   7  12   2       16.64       32.77     10.75 o 
   8  12   2        0.15       -1.02      6.66 o 
   9  12   2       31.53       29.18     10.50 o 
  -6  13   2       14.63       11.26      4.35 o 
  -5  13   2      201.92      231.69     21.50 o 
  -4  13   2       81.13       77.57     11.78 o 
  -3  13   2        1.19        6.14      3.07 o 
  -2  13   2      174.82      159.27     15.71 o 
  -1  13   2       24.83       34.54      6.95 o 
   0  13   2        4.10        7.49      5.25 o 
   1  13   2       44.10       39.60      7.69 o 
   2  13   2      232.50      230.83     19.97 o 
   3  13   2       14.28        8.45      4.61 o 
   4  13   2       46.35       51.46      9.73 o 
   5  13   2        5.54        7.68      4.86 o 
   6  13   2      153.92      171.78     17.41 o 
  -5  14   2       14.94       13.57      5.38 o 
  -4  14   2       16.91        6.40      4.61 o 
  -3  14   2       39.32       36.87      8.96 o 
  -2  14   2       58.14       70.06     10.37 o 
  -1  14   2      117.49      124.05     14.32 o 
   0  14   2      174.44      147.47     15.39 o 
   1  14   2       50.92       43.35      8.24 o 
   2  14   2       15.31        8.58      3.97 o 
   3  14   2      108.27      125.70     17.66 o 
   4  14   2      250.17      270.60     27.90 o 
   5  14   2       59.59       77.57     13.06 o 
  -3  15   2        0.43        2.30      3.84 o 
  -2  15   2      257.33      305.16     32.26 o 
  -1  15   2       38.36       47.14     13.18 o 
   0  15   2      422.02      565.74     44.55 o 
   1  15   2      109.82      117.55     13.38 o 
   2  15   2      103.15       87.81     16.64 o 
   3  15   2      114.05       77.57     13.82 o 
 -14   1   3       64.69       82.95     16.13 o 
 -13   1   3        0.28        2.90      4.12 o 
 -12   1   3      219.85      216.29     12.95 o 
 -11   1   3      240.11      261.58     17.63 o 
 -10   1   3       12.52       16.88      3.36 o 
  -9   1   3       59.88       54.09      5.72 o 
  -8   1   3      690.35      665.99     23.14 o 
  -7   1   3       43.81       52.12      4.69 o 
  -6   1   3     3950.21     3906.95     85.27 o 
  -5   1   3      375.32      438.80     12.53 o 
  -4   1   3     1567.13     1504.39     35.36 o 
  -3   1   3     2152.26     2117.11     42.84 o 
  -2   1   3    16974.28    16033.94    274.85 o 
  -1   1   3     3303.37     3226.77     84.65 o 
   0   1   3      189.72      219.37      7.73 o 
   1   1   3      900.71      900.27     23.37 o 
   2   1   3        0.92        0.70      0.74 o 
   3   1   3     2102.80     2095.65     36.75 o 
   4   1   3       10.47        1.61      0.96 o 
   5   1   3     1731.17     1876.22     30.66 o 
   6   1   3       58.13       56.72      3.25 o 
   7   1   3      477.61      460.99     12.80 o 
   8   1   3      535.40      510.96     15.56 o 
   9   1   3      114.23      100.39      6.19 o 
  10   1   3      243.39      234.24     10.21 o 
  11   1   3       27.86       32.22      3.74 o 
  12   1   3       66.74       57.99      4.93 o 
  13   1   3        0.02        0.16      2.16 o 
  14   1   3       12.33        9.47      7.17 o 
 -14   2   3        8.97       30.72     10.24 o 
 -13   2   3       11.47       19.28      7.30 o 
 -12   2   3       36.25       38.94      6.71 o 
 -11   2   3      464.38      475.98     23.88 o 
 -10   2   3      601.62      583.43     22.37 o 
  -9   2   3       60.10       56.63      5.57 o 
  -8   2   3      447.00      460.44     17.79 o 
  -7   2   3       69.74       77.35      5.01 o 
  -6   2   3     2924.41     2857.22     75.86 o 
  -5   2   3       96.56      106.96      5.48 o 
  -4   2   3     2441.26     2451.76     49.38 o 
  -3   2   3     1873.20     1929.94     48.58 o 
  -2   2   3    18787.41    18430.64    365.99 o 
  -1   2   3      214.08      216.44      7.43 o 
   0   2   3     4592.02     4965.85    103.85 o 
   1   2   3     6821.27     6975.47    186.54 o 
   2   2   3     4930.07     4848.40     75.54 o 
   3   2   3     3195.47     3307.02     56.06 o 
   4   2   3     2662.36     2863.38     49.50 o 
   5   2   3      170.95      203.80      6.40 o 
   6   2   3      678.67      650.71     14.67 o 
   7   2   3        0.04        1.22      1.48 o 
   8   2   3      596.93      568.16     18.12 o 
   9   2   3      865.07      814.32     24.08 o 
  10   2   3      661.78      663.22     19.75 o 
  11   2   3      295.68      283.36     11.69 o 
  12   2   3        1.60        1.63      2.19 o 
  13   2   3      129.39      152.48      9.42 o 
 -13   3   3      238.16      244.04     22.34 o 
 -12   3   3       67.32       53.42      7.64 o 
 -11   3   3        9.97       15.58      4.14 o 
 -10   3   3        8.95       11.07      5.33 o 
  -9   3   3       55.93       47.97      5.05 o 
  -8   3   3      455.00      469.86     17.91 o 
  -7   3   3      290.80      297.31     10.95 o 
  -6   3   3     3496.54     3652.41     79.81 o 
  -5   3   3        8.67        5.43      2.39 o 
  -4   3   3      604.89      549.89     13.03 o 
  -3   3   3      251.26      247.28      7.94 o 
  -2   3   3      358.11      335.47     10.42 o 
  -1   3   3        0.32        0.96      0.98 o 
   0   3   3     3180.24     3121.17     75.66 o 
   1   3   3     2333.05     2324.83     42.87 o 
   2   3   3      200.60      226.72      7.29 o 
   3   3   3     1137.55     1207.64     24.57 o 
   4   3   3       75.56       56.21      2.85 o 
   5   3   3      181.24      189.75      6.13 o 
   6   3   3       47.18       41.41      3.72 o 
   7   3   3     1526.53     1608.42     38.38 o 
   8   3   3     2607.56     2518.48     64.48 o 
   9   3   3      434.57      401.72     14.66 o 
  10   3   3       42.71       49.16      4.97 o 
  11   3   3      427.04      431.67     16.74 o 
  12   3   3      114.99      116.91      7.98 o 
  13   3   3       11.32        9.73      2.62 o 
 -13   4   3        0.04        1.28      7.17 o 
 -12   4   3       13.57        7.16      4.73 o 
 -11   4   3       12.39       12.58      3.86 o 
 -10   4   3      131.84      111.33     11.52 o 
  -9   4   3        7.09       12.63      3.21 o 
  -8   4   3      732.91      727.41     25.91 o 
  -7   4   3       28.49       45.62      3.41 o 
  -6   4   3       22.81       14.97      2.04 o 
  -5   4   3      475.90      471.17     12.37 o 
  -4   4   3     1242.18     1226.21     29.38 o 
  -3   4   3      132.84      117.47      5.27 o 
  -2   4   3      622.35      707.06     17.94 o 
  -1   4   3     3196.00     3158.41     68.25 o 
   0   4   3      104.08      122.29      5.00 o 
   1   4   3      372.96      335.81      9.91 o 
   2   4   3        3.46       -0.73      0.73 o 
   3   4   3      524.69      539.71     12.18 o 
   4   4   3     1918.70     2051.53     43.74 o 
   5   4   3      932.70      909.27     24.04 o 
   6   4   3       54.83       40.13      4.10 o 
   7   4   3      916.40      949.88     27.96 o 
   8   4   3       21.09       27.43      3.89 o 
   9   4   3     1272.53     1264.14     86.91 o 
  10   4   3      281.64      300.97     22.41 o 
  11   4   3        4.24        4.22      2.85 o 
  12   4   3        6.62        4.91      3.30 o 
  13   4   3        4.38        2.70      2.50 o 
 -12   5   3       87.54       83.71     19.71 o 
 -11   5   3        7.11        2.05      6.14 o 
 -10   5   3       69.19       67.02      8.60 o 
  -9   5   3      311.13      317.39     13.26 o 
  -8   5   3      210.12      216.46     10.18 o 
  -7   5   3      127.05      119.29      6.64 o 
  -6   5   3       80.09       80.99      4.36 o 
  -5   5   3       31.02       21.36      1.86 o 
  -4   5   3      357.08      368.26     10.70 o 
  -3   5   3       93.64       98.05      4.71 o 
  -2   5   3      668.36      729.40     16.51 o 
  -1   5   3      626.22      729.20     18.06 o 
   0   5   3       29.53       23.69      2.57 o 
   1   5   3      582.93      692.03     17.28 o 
   2   5   3     1656.52     1967.75     38.07 o 
   3   5   3        7.54        7.85      1.39 o 
   4   5   3      292.69      269.74      8.27 o 
   5   5   3       25.67       24.96      2.83 o 
   6   5   3      267.79      283.64     12.95 o 
   7   5   3       28.17       24.50      3.47 o 
   8   5   3      537.96      532.21     21.30 o 
   9   5   3       46.85       46.34      6.86 o 
  10   5   3       24.31       18.31      8.70 o 
  11   5   3      238.00      234.78     14.77 o 
  12   5   3       38.01       47.24      8.00 o 
  13   5   3       31.62       28.16      8.19 o 
 -12   6   3      287.05      310.02     40.45 o 
 -11   6   3      309.54      337.42     40.71 o 
 -10   6   3       22.82       32.23      3.76 o 
  -9   6   3      125.79      114.78     10.88 o 
  -8   6   3      162.28      153.72      8.21 o 
  -7   6   3       26.38       35.79      4.07 o 
  -6   6   3      148.00      134.10      7.32 o 
  -5   6   3      110.30      110.97      6.63 o 
  -4   6   3      723.13      797.54     25.63 o 
  -3   6   3      624.27      658.97     17.23 o 
  -2   6   3     1133.13     1055.36     27.58 o 
  -1   6   3     2286.38     2446.74     55.82 o 
   0   6   3       25.84       43.92      5.57 o 
   1   6   3       83.08       80.70      4.41 o 
   2   6   3       43.07       61.19      3.82 o 
   3   6   3      705.69      791.69     20.14 o 
   4   6   3      289.39      316.67     11.38 o 
   5   6   3      119.45      141.15      7.38 o 
   6   6   3      513.55      503.75     24.21 o 
   7   6   3       32.53       20.34      3.49 o 
   8   6   3      810.95      812.29     36.62 o 
   9   6   3       71.18       65.50      7.71 o 
  10   6   3      102.95      109.17     10.18 o 
  11   6   3      163.72      175.61     11.85 o 
  12   6   3       60.25       55.70      6.54 o 
 -12   7   3       50.89       36.61     14.08 o 
 -11   7   3      102.15       70.66     18.43 o 
 -10   7   3      179.98      189.19     28.93 o 
  -9   7   3      724.44      821.53     68.35 o 
  -8   7   3      110.93      105.22     18.94 o 
  -7   7   3      104.31       94.27      5.99 o 
  -6   7   3        4.63        1.80      4.83 o 
  -5   7   3     2480.21     2445.71     89.76 o 
  -4   7   3     1291.22     1270.29     43.15 o 
  -3   7   3        0.20        0.24      1.01 o 
  -2   7   3      462.10      478.77     17.34 o 
  -1   7   3     2477.38     2585.15     59.25 o 
   0   7   3      896.83      909.14     27.87 o 
   1   7   3        0.31        2.06      1.74 o 
   2   7   3      137.65      151.16      7.27 o 
   3   7   3        7.18        5.22      2.41 o 
   4   7   3     1557.36     1443.10     36.27 o 
   5   7   3       28.76       34.68      3.55 o 
   6   7   3     1156.82     1124.23     32.75 o 
   7   7   3        0.14        4.98      1.92 o 
   8   7   3      181.71      173.82     19.73 o 
   9   7   3      329.19      338.32     14.64 o 
  10   7   3      232.79      235.39     13.29 o 
  11   7   3       54.85       50.03      5.30 o 
  12   7   3       19.30        9.47      6.40 o 
 -11   8   3       28.23       54.27     12.80 o 
 -10   8   3      279.45      273.93     35.59 o 
  -9   8   3        4.96        8.45      6.14 o 
  -8   8   3     1027.64      997.40     77.06 o 
  -7   8   3      139.87      125.96     20.74 o 
  -6   8   3      219.91      204.16     23.30 o 
  -5   8   3     1297.68     1294.96     53.14 o 
  -4   8   3     1188.11     1188.35     41.82 o 
  -3   8   3     2986.68     3196.66     81.16 o 
  -2   8   3      195.33      179.85      9.56 o 
  -1   8   3      392.90      400.58     18.74 o 
   0   8   3      649.97      576.50     20.34 o 
   1   8   3      369.37      330.41     16.40 o 
   2   8   3       10.71       15.85      2.66 o 
   3   8   3      900.38      860.06     32.68 o 
   4   8   3       10.35        5.94      2.00 o 
   5   8   3      627.07      635.93     23.95 o 
   6   8   3        3.31        2.42      1.69 o 
   7   8   3       22.72       14.32      2.66 o 
   8   8   3        3.15        2.50      1.52 o 
   9   8   3       76.95       76.26      6.41 o 
  10   8   3       85.78      119.81     17.54 o 
  11   8   3        2.22       -2.05     11.52 o 
  12   8   3        1.13        0.00      6.40 o 
 -11   9   3        1.93        3.07      7.17 o 
 -10   9   3      618.62      698.13     65.54 o 
  -9   9   3      122.22      113.67     21.76 o 
  -8   9   3        6.81       35.33     12.29 o 
  -7   9   3       84.54       59.14     14.59 o 
  -6   9   3      113.55      118.72      7.52 o 
  -5   9   3      927.97      908.58     31.76 o 
  -4   9   3      513.59      470.57     25.70 o 
  -3   9   3       53.10       62.95      7.19 o 
  -2   9   3       13.71        9.37      3.11 o 
  -1   9   3        6.55        3.75      4.56 o 
   0   9   3      531.82      481.70     27.05 o 
   1   9   3        6.46       10.06      6.29 o 
   2   9   3       82.61       94.75      8.06 o 
   3   9   3      210.54      198.80     12.65 o 
   4   9   3      123.05      105.60     11.52 o 
   5   9   3       71.45       79.08     14.85 o 
   6   9   3      141.47      140.10     11.59 o 
   7   9   3        0.65        3.62      1.88 o 
   8   9   3        0.31       -1.41      2.08 o 
   9   9   3        7.74        8.70      6.66 o 
  10   9   3      187.70      237.06     35.33 o 
 -10  10   3       59.29       59.91     16.64 o 
  -9  10   3      139.81      151.30     27.39 o 
  -8  10   3       74.16       77.31     15.87 o 
  -7  10   3      100.49       86.53     19.20 o 
  -6  10   3        4.57        4.08      2.40 o 
  -5  10   3        4.89        3.98      2.83 o 
  -4  10   3       11.04       28.42     10.50 o 
  -3  10   3        7.64        1.93      2.56 o 
  -2  10   3       69.95       73.79      8.73 o 
  -1  10   3      311.29      287.69     20.05 o 
   0  10   3      173.82      163.01     17.02 o 
   1  10   3      282.95      272.45     19.33 o 
   2  10   3      850.23      927.44     44.11 o 
   3  10   3        4.11        2.80      2.07 o 
   4  10   3       31.41       35.33      5.81 o 
   5  10   3       53.61       42.09     14.34 o 
   6  10   3      102.61      102.88      9.99 o 
   7  10   3        4.64        4.84      2.41 o 
   8  10   3       79.63      104.45     18.69 o 
   9  10   3       20.07       29.44     12.29 o 
  10  10   3        1.49       -0.51      7.17 o 
  -9  11   3       37.23       27.65     11.52 o 
  -8  11   3       38.21       36.35     12.29 o 
  -7  11   3        6.63       -4.86      5.63 o 
  -6  11   3        0.59       -1.16      2.54 o 
  -5  11   3      234.17      243.45     23.30 o 
  -4  11   3        1.98        7.33      3.71 o 
  -3  11   3      123.82      107.78     11.43 o 
  -2  11   3       81.83       94.33     10.57 o 
  -1  11   3      207.09      188.75     16.06 o 
   0  11   3       66.97       65.88     20.48 o 
   1  11   3      154.22      168.45     14.84 o 
   2  11   3      631.75      555.94     32.00 o 
   3  11   3      498.46      514.43     30.08 o 
   4  11   3       50.43       45.57      8.96 o 
   5  11   3      205.53      208.29     16.19 o 
   6  11   3       29.50       29.88      5.62 o 
   7  11   3      215.71      201.32     14.49 o 
   8  11   3       86.64       61.19     15.62 o 
   9  11   3      137.08      187.65     29.95 o 
  -9  12   3       51.13       44.55     13.06 o 
  -8  12   3       18.03        5.63      7.68 o 
  -7  12   3      221.36      272.14     35.59 o 
  -6  12   3        1.31        1.09      2.54 o 
  -5  12   3       18.67       17.66      5.63 o 
  -4  12   3       11.15       14.34      4.35 o 
  -3  12   3       81.91       79.11     11.78 o 
  -2  12   3       72.30       67.77     23.94 o 
  -1  12   3       25.18       12.44      6.66 o 
   0  12   3      157.97      116.63     12.49 o 
   1  12   3      397.64      425.49     29.82 o 
   2  12   3      360.64      350.60     24.45 o 
   3  12   3      173.60      153.90     14.45 o 
   4  12   3       20.67        9.47      5.12 o 
   5  12   3      203.98      204.81     20.74 o 
   6  12   3      257.63      297.22     24.83 o 
   7  12   3      102.64      136.80     12.42 o 
   8  12   3      125.46      168.20     26.37 o 
   9  12   3      142.85      149.51     22.53 o 
  -6  13   3       23.68       30.72      7.68 o 
  -5  13   3       10.26        4.35      3.84 o 
  -4  13   3      261.90      283.14     26.37 o 
  -3  13   3       20.58       14.34      5.38 o 
  -2  13   3      320.42      342.90     24.88 o 
  -1  13   3        0.55        3.21      3.32 o 
   0  13   3       21.54       17.62      6.66 o 
   1  13   3      145.37      131.31     14.48 o 
   2  13   3       99.12       97.61     12.06 o 
   3  13   3      262.94      227.85     25.09 o 
   4  13   3       68.27       67.07     12.03 o 
   5  13   3       64.19       71.94     12.29 o 
   6  13   3       16.04       32.26      7.94 o 
   7  13   3      213.88      253.45     19.71 o 
  -5  14   3        5.91        4.10      4.61 o 
  -4  14   3       12.67       10.75      5.12 o 
  -3  14   3       46.35       42.75      9.98 o 
  -2  14   3       92.60       97.81     16.64 o 
  -1  14   3      497.97      550.78     35.00 o 
   0  14   3      153.76      137.94     27.39 o 
   1  14   3        0.88       -1.79      7.17 o 
   2  14   3      253.16      295.10     29.44 o 
   3  14   3        0.02        0.51      4.35 o 
   4  14   3       40.51       27.90      8.45 o 
   5  14   3       13.61        5.63      4.35 o 
  -2  15   3        4.04       -0.26      4.10 o 
  -1  15   3        4.78        0.90      3.46 o 
   0  15   3       20.89       16.97      6.40 o 
   1  15   3       84.13       77.51      9.77 o 
 -13   0   4      670.69      774.09     61.19 o 
 -12   0   4       45.21       56.13     10.15 o 
 -11   0   4      459.02      413.73     27.07 o 
 -10   0   4       71.28       53.25      8.84 o 
  -9   0   4     1192.09     1177.44     52.42 o 
  -8   0   4      391.76      406.43     48.13 o 
  -7   0   4      528.00      547.41     38.91 o 
  -6   0   4     1194.11     1156.00     47.72 o 
  -5   0   4      835.29      812.95     28.81 o 
  -4   0   4     1237.72     1188.39     39.04 o 
  -3   0   4       59.40       49.68      4.42 o 
  -2   0   4     2492.41     2296.15     66.50 o 
  -1   0   4     1539.23     1407.22     38.98 o 
   0   0   4        1.80        0.36      1.26 o 
   1   0   4      383.56      351.54     14.33 o 
   2   0   4      270.55      300.49     16.35 o 
   3   0   4     2831.46     2438.51     70.88 o 
   4   0   4        0.38        4.23      1.60 o 
   5   0   4     2352.31     2729.09     61.20 o 
   6   0   4     1337.27     1301.09     36.89 o 
   7   0   4      469.97      422.01     16.60 o 
   8   0   4      681.89      676.40     23.60 o 
   9   0   4     2168.73     2024.85     64.31 o 
  10   0   4        8.07       15.95      6.20 o 
  11   0   4      706.17      690.74     43.14 o 
  12   0   4       19.67       10.89      5.58 o 
  13   0   4       51.94       51.79     11.78 o 
 -14   1   4       26.30       34.05     10.75 o 
 -13   1   4       33.17       49.01      9.59 o 
 -12   1   4       36.82       41.29      7.45 o 
 -11   1   4      301.66      318.85     16.17 o 
 -10   1   4      498.71      465.88     22.54 o 
  -9   1   4      124.63      118.16      8.64 o 
  -8   1   4      188.42      164.04      9.83 o 
  -7   1   4      111.61      107.26      8.46 o 
  -6   1   4       85.80       81.11      5.16 o 
  -5   1   4       11.05        7.51      1.54 o 
  -4   1   4     1279.87     1214.50     27.43 o 
  -3   1   4      728.31      628.29     15.74 o 
  -2   1   4       75.81       58.91      3.20 o 
  -1   1   4       77.83       84.85      4.79 o 
   0   1   4      477.36      525.40     15.10 o 
   1   1   4      632.26      529.71     13.84 o 
   2   1   4      295.75      257.78     10.42 o 
   3   1   4     2184.09     2503.16     65.03 o 
   4   1   4      763.57      828.47     17.64 o 
   5   1   4      675.87      663.55     15.36 o 
   6   1   4      313.30      309.36      9.24 o 
   7   1   4      139.15      156.36      6.38 o 
   8   1   4       15.30       17.76      2.51 o 
   9   1   4      469.23      437.16     14.79 o 
  10   1   4     1412.41     1375.99     34.12 o 
  11   1   4       39.66       33.83      3.73 o 
  12   1   4      133.36      143.68      8.20 o 
  13   1   4        5.57        1.02      2.97 o 
 -13   2   4       57.86       66.16      8.82 o 
 -12   2   4       51.89       56.23      7.56 o 
 -11   2   4       50.56       49.00      6.61 o 
 -10   2   4        2.14       -0.11      1.81 o 
  -9   2   4        1.40        2.45      1.68 o 
  -8   2   4       31.33       25.19      5.99 o 
  -7   2   4      619.85      599.40     28.16 o 
  -6   2   4      516.53      564.55     17.25 o 
  -5   2   4      159.28      169.86      7.61 o 
  -4   2   4     1365.28     1518.01     32.80 o 
  -3   2   4      231.94      220.81      7.24 o 
  -2   2   4     2395.19     2646.19     49.41 o 
  -1   2   4      150.82      157.59      6.93 o 
   0   2   4     3819.58     3916.81     70.74 o 
   1   2   4     1920.06     1954.72     47.83 o 
   2   2   4      160.22      176.19      5.93 o 
   3   2   4      233.73      214.89      6.44 o 
   4   2   4     2851.28     2957.59     51.84 o 
   5   2   4      937.78      980.08     20.60 o 
   6   2   4      575.13      579.74     15.31 o 
   7   2   4       33.22       29.71      3.09 o 
   8   2   4      877.01      875.21     21.76 o 
   9   2   4       24.60       21.52      2.81 o 
  10   2   4      369.52      342.60     13.08 o 
  11   2   4       76.38       62.83      5.13 o 
  12   2   4       41.08       43.96      5.28 o 
  13   2   4       10.33        9.09      2.84 o 
 -13   3   4        5.52        1.40      3.29 o 
 -12   3   4       14.48       15.96      4.65 o 
 -11   3   4       51.36       43.03      6.44 o 
 -10   3   4       14.36       16.01      3.80 o 
  -9   3   4      239.30      240.09     12.56 o 
  -8   3   4       14.78        7.42      2.11 o 
  -7   3   4      485.16      492.08     18.36 o 
  -6   3   4        8.25        8.50      3.44 o 
  -5   3   4      568.33      565.61     15.08 o 
  -4   3   4       54.09       36.30      2.93 o 
  -3   3   4     6038.88     6287.79    155.13 o 
  -2   3   4      744.36      787.31     23.12 o 
  -1   3   4      130.24      110.23      4.88 o 
   0   3   4      920.16      878.19     23.38 o 
   1   3   4      438.40      387.42     11.73 o 
   2   3   4      405.04      477.46     11.52 o 
   3   3   4      383.24      381.38      9.94 o 
   4   3   4      263.13      282.56      7.84 o 
   5   3   4      267.17      236.13      8.70 o 
   6   3   4      810.40      739.86     21.49 o 
   7   3   4        2.48       -0.50      1.21 o 
   8   3   4       26.50       32.26      3.77 o 
   9   3   4      384.46      377.82     14.93 o 
  10   3   4       25.19       17.95      3.13 o 
  11   3   4       66.62       60.01      6.87 o 
  12   3   4       55.45       49.88      5.79 o 
  13   3   4       10.76        4.94      2.54 o 
 -13   4   4      386.75      401.68     46.08 o 
 -12   4   4        0.90        4.89      3.53 o 
 -11   4   4      232.49      251.79     15.93 o 
 -10   4   4      137.17      116.31     10.18 o 
  -9   4   4      208.11      226.19     14.13 o 
  -8   4   4       88.82       91.56      6.54 o 
  -7   4   4     2096.08     2174.09     51.24 o 
  -6   4   4      114.28      117.28      7.17 o 
  -5   4   4      484.03      489.66     14.46 o 
  -4   4   4     1662.25     1701.76     36.80 o 
  -3   4   4      106.16      122.89      5.55 o 
  -2   4   4     1001.30     1120.06     28.54 o 
  -1   4   4     1033.52     1040.67     24.25 o 
   0   4   4      944.50     1016.18     22.18 o 
   1   4   4     2479.41     2790.43     58.14 o 
   2   4   4     1083.48     1184.78     23.30 o 
   3   4   4      521.10      494.34     11.42 o 
   4   4   4       70.08       50.14      2.93 o 
   5   4   4      991.46     1097.15     26.00 o 
   6   4   4      433.13      415.70     14.38 o 
   7   4   4     1680.50     1659.83     47.36 o 
   8   4   4      847.97      816.76     34.92 o 
   9   4   4       80.92       67.88      6.43 o 
  10   4   4        7.08        8.56      2.92 o 
  11   4   4        4.61        3.60      2.75 o 
  12   4   4       66.61       59.02      7.87 o 
 -12   5   4      120.76      145.89     14.29 o 
 -11   5   4      304.18      301.73     29.31 o 
 -10   5   4       45.53       50.91      7.48 o 
  -9   5   4      123.71      110.57     10.82 o 
  -8   5   4      226.85      240.34     14.13 o 
  -7   5   4      184.08      159.55      8.45 o 
  -6   5   4       15.45       15.41      2.46 o 
  -5   5   4        3.19        4.11      1.09 o 
  -4   5   4      705.15      727.87     18.70 o 
  -3   5   4     1891.62     1893.77     40.67 o 
  -2   5   4     1336.62     1327.18     32.89 o 
  -1   5   4      625.08      643.84     25.42 o 
   0   5   4      852.92      921.65     20.89 o 
   1   5   4       54.16       43.65      3.38 o 
   2   5   4      628.19      655.98     16.09 o 
   3   5   4     1090.81     1149.28     23.11 o 
   4   5   4     1161.02     1282.30     32.19 o 
   5   5   4      682.50      717.93     21.16 o 
   6   5   4      940.17      907.09     25.47 o 
   7   5   4      135.23      125.44      8.09 o 
   8   5   4      469.12      428.62     20.45 o 
   9   5   4      186.06      164.36     11.57 o 
  10   5   4      504.48      529.41     24.73 o 
  11   5   4        1.96        0.98      2.19 o 
  12   5   4       57.91       67.22     10.89 o 
 -12   6   4       90.85      103.43     22.53 o 
 -11   6   4        1.31       -2.74      4.74 o 
 -10   6   4      156.06      171.20     13.28 o 
  -9   6   4      319.68      340.30     20.35 o 
  -8   6   4       79.07       72.88      5.94 o 
  -7   6   4       14.59       12.65      2.94 o 
  -6   6   4      538.71      514.46     16.97 o 
  -5   6   4      366.72      342.21     15.97 o 
  -4   6   4      123.37      151.26      6.96 o 
  -3   6   4       67.96       76.58      5.02 o 
  -2   6   4     2349.91     2503.85     57.39 o 
  -1   6   4     1399.07     1447.87     56.95 o 
   0   6   4      185.77      237.05     13.05 o 
   1   6   4        0.76        0.86      1.28 o 
   2   6   4      206.89      222.05      8.33 o 
   3   6   4        0.05        0.28      0.97 o 
   4   6   4     2427.16     2477.00     57.27 o 
   5   6   4       80.68       57.70      5.85 o 
   6   6   4     1028.17     1063.89     31.83 o 
   7   6   4      585.71      573.61     24.48 o 
   8   6   4      711.11      743.89     30.15 o 
   9   6   4      125.73      127.95     12.60 o 
  10   6   4      113.15      101.02      8.91 o 
  11   6   4        3.76        2.41      2.88 o 
  12   6   4      369.86      392.36     21.18 o 
 -11   7   4       31.13       27.14     13.82 o 
 -10   7   4       74.94       78.92     14.21 o 
  -9   7   4        2.12        3.93      1.82 o 
  -8   7   4      145.03      144.06      8.31 o 
  -7   7   4      147.63      108.31     10.86 o 
  -6   7   4        0.06       -0.88      1.39 o 
  -5   7   4       78.96      102.77     10.59 o 
  -4   7   4      120.93      126.39      7.58 o 
  -3   7   4      527.12      537.97     16.95 o 
  -2   7   4       19.59       24.45      5.02 o 
  -1   7   4      473.41      488.68     16.06 o 
   0   7   4      548.77      544.79     17.60 o 
   1   7   4       25.13       25.50      2.96 o 
   2   7   4     1208.89     1145.88     34.02 o 
   3   7   4      288.46      300.16     13.38 o 
   4   7   4      717.09      701.68     25.73 o 
   5   7   4     1102.68     1058.21     42.33 o 
   6   7   4       71.10       67.65      6.55 o 
   7   7   4      130.98      132.62      9.82 o 
   8   7   4       87.14       78.78      7.63 o 
   9   7   4       20.54       20.22      3.96 o 
  10   7   4       51.42       58.31     11.09 o 
  11   7   4        0.15       -1.98      2.31 o 
 -11   8   4       15.43        8.19      8.45 o 
 -10   8   4       83.94       72.19     18.94 o 
  -9   8   4       54.30       73.73     15.10 o 
  -8   8   4        6.48        2.65     10.24 o 
  -7   8   4       56.79       55.06     12.42 o 
  -6   8   4       49.46       43.55      5.96 o 
  -5   8   4       29.62       33.73     10.50 o 
  -4   8   4     1204.98     1117.36     48.03 o 
  -3   8   4      398.87      363.86     15.12 o 
  -2   8   4      241.21      226.60     11.29 o 
  -1   8   4      215.45      191.02     10.17 o 
   0   8   4      255.47      244.95     10.56 o 
   1   8   4      157.16      129.54      9.40 o 
   2   8   4        8.57        2.77      1.46 o 
   3   8   4       44.24       35.95      6.67 o 
   4   8   4      265.59      274.76     17.96 o 
   5   8   4      375.88      345.51     20.92 o 
   6   8   4       15.25        9.19      3.50 o 
   7   8   4      120.11      130.78      9.71 o 
   8   8   4      564.73      541.44     24.37 o 
   9   8   4       41.21       38.89      4.89 o 
  10   8   4        0.60       -1.49      2.14 o 
  11   8   4       20.20       21.61      4.22 o 
 -10   9   4      172.27      199.94     31.49 o 
  -9   9   4        0.74        3.84      5.89 o 
  -8   9   4      210.14      236.04     33.28 o 
  -7   9   4       90.28       96.10      8.79 o 
  -6   9   4      555.61      540.85     27.94 o 
  -5   9   4        3.40        2.65      3.20 o 
  -4   9   4      570.56      598.58     31.36 o 
  -3   9   4       12.91       13.89      3.36 o 
  -2   9   4     1052.79     1078.45     34.09 o 
  -1   9   4       63.40       59.62      6.91 o 
   0   9   4     1769.69     1810.08     59.61 o 
   1   9   4      167.71      172.03     14.21 o 
   2   9   4        0.03       -1.88      2.01 o 
   3   9   4       18.60       22.93      4.30 o 
   4   9   4      354.39      338.75     21.71 o 
   5   9   4      633.83      620.23     32.14 o 
   6   9   4      112.29      128.60     11.65 o 
   7   9   4        0.25        1.21      2.24 o 
   8   9   4        7.96       12.81      4.99 o 
   9   9   4      122.20      124.45     10.14 o 
  10   9   4       41.78       61.95     17.15 o 
 -10  10   4      339.99      421.13     49.41 o 
  -9  10   4      150.62      165.89     28.42 o 
  -8  10   4      202.26      188.42     27.65 o 
  -7  10   4       58.73       73.98      8.96 o 
  -6  10   4      212.43      185.85     14.34 o 
  -5  10   4       40.56       25.64      5.19 o 
  -4  10   4      212.62      214.76     16.64 o 
  -3  10   4        8.13        3.22      2.68 o 
  -2  10   4      443.00      409.04     19.92 o 
  -1  10   4      141.57      135.22     10.43 o 
   0  10   4      373.02      371.22     19.46 o 
   1  10   4      231.60      179.60     19.84 o 
   2  10   4      529.31      548.75     31.20 o 
   3  10   4      186.58      199.97     16.10 o 
   4  10   4      549.53      547.75     30.63 o 
   5  10   4       46.59       37.67      6.56 o 
   6  10   4       61.50       59.46      8.17 o 
   7  10   4      395.96      445.97     25.66 o 
   8  10   4      222.07      261.58     17.03 o 
   9  10   4        1.96       -2.56      5.63 o 
  10  10   4       14.56       18.43      8.19 o 
  -9  11   4       26.59       34.30     13.06 o 
  -8  11   4       85.78      103.94     18.69 o 
  -7  11   4       58.04       61.61      6.80 o 
  -6  11   4       40.70       39.25      8.06 o 
  -5  11   4       12.51       28.42      9.73 o 
  -4  11   4      192.50      160.54     14.15 o 
  -3  11   4       33.91       42.75      8.45 o 
  -2  11   4      429.66      440.97     27.47 o 
  -1  11   4      657.25      583.43     26.74 o 
   0  11   4      211.95      217.47     14.53 o 
   1  11   4        0.08        3.67      3.84 o 
   2  11   4      873.35      902.64     45.19 o 
   3  11   4       34.31       50.52      9.60 o 
   4  11   4      121.98      122.12     16.13 o 
   5  11   4      118.67      118.19     12.17 o 
   6  11   4      451.70      453.58     27.09 o 
   7  11   4       32.66       34.17     12.67 o 
   8  11   4      215.14      232.89     15.61 o 
   9  11   4       77.59       80.90     17.15 o 
  -9  12   4       54.15       39.17     10.24 o 
  -8  12   4        0.00       10.50      6.66 o 
  -7  12   4        7.03       13.78      3.60 o 
  -6  12   4       79.75       86.79     11.78 o 
  -5  12   4       85.66       57.86      9.73 o 
  -4  12   4      148.13      156.93     18.69 o 
  -3  12   4       24.40       25.34      6.40 o 
  -2  12   4      190.17      182.35     16.42 o 
  -1  12   4        2.24        2.31      2.58 o 
   0  12   4       85.28       97.81     10.92 o 
   1  12   4       33.71       22.62      5.42 o 
   2  12   4        0.05        1.75      3.58 o 
   3  12   4      121.74      131.59     16.90 o 
   4  12   4       17.92        9.98      4.35 o 
   5  12   4      127.41      131.59     16.38 o 
   6  12   4        0.00       -0.77      3.58 o 
   7  12   4       61.64       71.41      8.27 o 
   8  12   4      194.45      221.51     22.78 o 
  -7  13   4       50.67       63.23      8.19 o 
  -6  13   4       48.94       49.67      9.47 o 
  -5  13   4       80.79       96.77     13.82 o 
  -4  13   4        0.57        4.10      3.58 o 
  -3  13   4       13.72        8.96      4.61 o 
  -2  13   4       56.14       61.76      8.95 o 
  -1  13   4       90.29       99.08     16.00 o 
   0  13   4        5.56        1.56      4.74 o 
   1  13   4       70.03       60.49      8.64 o 
   2  13   4       48.19       57.00     12.42 o 
   3  13   4       41.26       33.79      8.45 o 
   4  13   4       42.40       45.06     10.24 o 
   5  13   4       19.73        6.66      6.40 o 
   6  13   4      152.86      200.71     21.25 o 
  -4  14   4        0.06        2.82      3.58 o 
  -3  14   4        7.41        7.17      4.10 o 
  -2  14   4       18.87       15.87      6.66 o 
  -1  14   4       90.04       87.52     14.59 o 
   0  14   4       35.35       32.90      6.08 o 
   1  14   4        2.14        4.86      3.62 o 
   2  14   4       94.29       69.63     14.59 o 
   3  14   4      545.98      681.75     53.51 o 
   4  14   4       96.95       99.84     16.13 o 
  -2  15   4        7.68        4.86      4.10 o 
  -1  15   4      205.57      218.26     36.74 o 
   0  15   4       22.40       32.51      8.96 o 
   1  15   4      167.47      177.70     22.78 o 
   2  15   4      120.30      120.84     18.94 o 
 -13   1   5      249.04      276.20     19.05 o 
 -12   1   5        0.86       -2.51      3.03 o 
 -11   1   5        1.88       -0.37      2.23 o 
 -10   1   5       19.41       16.91      4.54 o 
  -9   1   5      930.26      879.36     30.99 o 
  -8   1   5       45.10       41.79      7.30 o 
  -7   1   5      444.04      431.54     17.57 o 
  -6   1   5      376.96      358.81     15.02 o 
  -5   1   5     2757.33     2571.67     59.55 o 
  -4   1   5      202.92      199.29      7.92 o 
  -3   1   5      227.47      241.68      7.56 o 
  -2   1   5     1338.84     1320.72     27.63 o 
  -1   1   5      458.21      429.44     11.55 o 
   0   1   5       49.61       44.87      3.43 o 
   1   1   5     1257.26     1315.80     44.46 o 
   2   1   5      269.18      275.52     10.52 o 
   3   1   5      155.09      145.04      6.08 o 
   4   1   5      639.79      762.99     20.04 o 
   5   1   5        4.67       11.62      1.98 o 
   6   1   5       68.37       47.45      3.44 o 
   7   1   5        9.23       15.03      2.24 o 
   8   1   5        4.17        3.69      1.91 o 
   9   1   5      117.97       99.17      6.28 o 
  10   1   5        3.81        6.28      2.03 o 
  11   1   5      249.86      230.75     12.04 o 
  12   1   5       37.57       24.37      3.65 o 
  13   1   5       25.94       37.28      5.84 o 
 -13   2   5        4.11        4.67      3.38 o 
 -12   2   5       90.02       87.78      9.03 o 
 -11   2   5      325.27      326.84     16.45 o 
 -10   2   5       68.53       66.16      6.83 o 
  -9   2   5        0.70        1.59      1.66 o 
  -8   2   5        0.43        2.10      1.68 o 
  -7   2   5      598.38      611.79     22.19 o 
  -6   2   5       17.58       18.17      6.17 o 
  -5   2   5     1148.93     1141.74     27.10 o 
  -4   2   5      877.55      825.48     19.26 o 
  -3   2   5     1009.38      989.95     20.67 o 
  -2   2   5      147.05      157.90      6.27 o 
  -1   2   5      141.30      137.17      6.97 o 
   0   2   5     1683.67     1623.30     45.78 o 
   1   2   5      951.99      893.03     24.01 o 
   2   2   5       20.10       35.80      3.16 o 
   3   2   5       28.59       42.53      2.99 o 
   4   2   5     1798.94     1774.97     33.97 o 
   5   2   5     1638.11     1569.95     35.76 o 
   6   2   5      408.02      360.88     11.61 o 
   7   2   5       33.66       21.84      2.89 o 
   8   2   5       63.80       60.25      4.90 o 
   9   2   5      109.46       84.52      6.01 o 
  10   2   5      613.66      604.44     21.48 o 
  11   2   5       17.60       10.98      2.73 o 
  12   2   5      226.70      246.35     14.34 o 
  13   2   5       44.23       25.79      5.05 o 
 -13   3   5      252.62      328.50     29.82 o 
 -12   3   5       83.41       92.33      9.38 o 
 -11   3   5       95.30       94.59      9.54 o 
 -10   3   5      133.56      114.08     10.39 o 
  -9   3   5      632.94      626.39     25.50 o 
  -8   3   5      577.82      537.87     22.69 o 
  -7   3   5      933.84     1013.05     32.17 o 
  -6   3   5      488.37      485.52     18.32 o 
  -5   3   5      247.84      220.52      8.38 o 
  -4   3   5      252.37      208.82      7.48 o 
  -3   3   5      296.00      327.37     12.60 o 
  -2   3   5        0.06        5.95      1.53 o 
  -1   3   5     4921.44     4874.52    128.68 o 
   0   3   5     1912.95     2042.65     53.30 o 
   1   3   5       86.42       82.73      4.52 o 
   2   3   5       13.26       15.32      1.99 o 
   3   3   5     1280.29     1297.65     26.05 o 
   4   3   5      267.39      236.44      7.30 o 
   5   3   5       19.30       28.38      2.82 o 
   6   3   5      537.02      523.00     19.51 o 
   7   3   5      899.25      897.72     26.94 o 
   8   3   5        0.46       -0.81      1.76 o 
   9   3   5       25.73       22.82      3.36 o 
  10   3   5       36.64       30.40      3.87 o 
  11   3   5      704.61      726.97     28.06 o 
  12   3   5      169.04      172.08     11.58 o 
 -12   4   5       13.77       19.76      8.19 o 
 -11   4   5      188.09      173.67     13.15 o 
 -10   4   5       17.17        2.85      3.51 o 
  -9   4   5        7.06        3.63      2.17 o 
  -8   4   5      223.73      213.73     11.53 o 
  -7   4   5      458.76      422.93     17.25 o 
  -6   4   5       41.34       36.40      3.43 o 
  -5   4   5      966.15      981.04     25.07 o 
  -4   4   5      206.36      240.90      8.89 o 
  -3   4   5      297.80      305.68     10.28 o 
  -2   4   5      395.28      376.96     13.70 o 
  -1   4   5      255.80      270.94      8.98 o 
   0   4   5      223.79      277.35     13.60 o 
   1   4   5     1571.68     1639.58     31.53 o 
   2   4   5     1224.77     1340.83     38.97 o 
   3   4   5      109.36      120.90      5.12 o 
   4   4   5       16.78       21.49      2.13 o 
   5   4   5      288.25      262.10     10.11 o 
   6   4   5       31.90       31.80      3.53 o 
   7   4   5        0.41        0.31      1.55 o 
   8   4   5       41.34       46.43      4.60 o 
   9   4   5      602.96      596.76     21.73 o 
  10   4   5       39.50       44.12      5.68 o 
  11   4   5       10.72       18.38      5.78 o 
  12   4   5       53.23       60.21      9.48 o 
 -12   5   5       40.70       42.33     14.21 o 
 -11   5   5      100.17      114.76     11.97 o 
 -10   5   5      103.92      111.62     11.20 o 
  -9   5   5       13.75        4.75      2.69 o 
  -8   5   5     1240.45     1166.31     51.12 o 
  -7   5   5        9.04       11.39      2.68 o 
  -6   5   5       69.40       72.77      5.77 o 
  -5   5   5      709.10      698.89     18.50 o 
  -4   5   5      227.53      228.96      8.60 o 
  -3   5   5      962.97      950.68     23.65 o 
  -2   5   5        6.99        1.74      1.74 o 
  -1   5   5       11.29       18.80      2.55 o 
   0   5   5        1.83        1.68      1.22 o 
   1   5   5      283.51      288.33     10.41 o 
   2   5   5      113.48      125.88      5.78 o 
   3   5   5      238.25      262.27      8.41 o 
   4   5   5       17.56       12.66      2.12 o 
   5   5   5      198.65      182.58     10.18 o 
   6   5   5      107.33      103.86      7.66 o 
   7   5   5      321.55      298.08     14.68 o 
   8   5   5      147.38      152.25     10.14 o 
   9   5   5      133.47      131.91      9.70 o 
  10   5   5        0.11       -0.30      2.55 o 
  11   5   5      433.86      430.46     20.43 o 
  12   5   5        0.11        1.43      3.66 o 
 -12   6   5        0.37        3.00      3.56 o 
 -11   6   5        6.89        7.17      3.89 o 
 -10   6   5       53.66       38.54      6.40 o 
  -9   6   5       44.91       47.38      6.75 o 
  -8   6   5        6.31        6.63      3.01 o 
  -7   6   5        2.53       -0.42      2.69 o 
  -6   6   5      111.22       76.25      6.72 o 
  -5   6   5      232.38      218.16     16.13 o 
  -4   6   5       60.72       63.50      9.48 o 
  -3   6   5      746.24      722.21     25.57 o 
  -2   6   5     1489.49     1596.11     44.93 o 
  -1   6   5        6.95        7.31      2.55 o 
   0   6   5      924.20     1055.41     28.77 o 
   1   6   5      114.24      122.55      6.89 o 
   2   6   5       42.24       25.04      2.96 o 
   3   6   5       27.86       36.26      3.91 o 
   4   6   5      303.77      291.61     16.89 o 
   5   6   5     3087.40     2956.30     88.26 o 
   6   6   5      908.15      897.46     34.29 o 
   7   6   5        4.97        1.88      1.65 o 
   8   6   5       12.75        8.38      5.35 o 
   9   6   5      138.56      125.72     10.29 o 
  10   6   5      119.62      113.29     14.97 o 
  11   6   5        1.06       -0.25      2.99 o 
  12   6   5        0.06        7.94      5.89 o 
 -11   7   5       16.20       16.57      5.76 o 
 -10   7   5      500.60      554.91     29.07 o 
  -9   7   5        0.63        0.69      2.43 o 
  -8   7   5       30.18       22.15      6.78 o 
  -7   7   5      262.90      239.55     16.34 o 
  -6   7   5      722.51      761.35     36.41 o 
  -5   7   5     1273.30     1218.69     52.23 o 
  -4   7   5      576.09      577.24     28.59 o 
  -3   7   5      157.27      143.54      8.41 o 
  -2   7   5      311.61      346.29     14.98 o 
  -1   7   5     2472.43     2631.45     77.89 o 
   0   7   5      181.92      193.86      9.18 o 
   1   7   5      346.84      336.98     13.13 o 
   2   7   5      429.42      447.71     18.21 o 
   3   7   5     1304.20     1252.36     38.76 o 
   4   7   5      578.95      565.45     42.92 o 
   5   7   5      541.70      511.48     24.01 o 
   6   7   5       59.94       46.59      7.42 o 
   7   7   5      253.60      269.86     16.95 o 
   8   7   5      668.34      710.71     30.90 o 
   9   7   5       21.69       19.01      3.72 o 
  10   7   5       54.58       59.90     10.56 o 
  11   7   5        1.21        1.33      2.69 o 
  12   7   5       24.52       20.37      5.86 o 
 -11   8   5      172.81      175.36     29.18 o 
 -10   8   5      170.09      179.24     12.45 o 
  -9   8   5      258.13      296.11     27.39 o 
  -8   8   5      187.65      191.13     14.23 o 
  -7   8   5       60.83       39.92      6.12 o 
  -6   8   5        8.20        7.58      2.56 o 
  -5   8   5      474.39      457.86     25.86 o 
  -4   8   5      373.73      335.90     21.26 o 
  -3   8   5     1956.22     1949.95     54.43 o 
  -2   8   5      239.13      239.28     15.37 o 
  -1   8   5     1106.57     1116.51     34.99 o 
   0   8   5      218.56      195.27     10.61 o 
   1   8   5     1153.18     1138.19     35.77 o 
   2   8   5       70.17       77.86      6.38 o 
   3   8   5        3.92        7.15      6.40 o 
   4   8   5      308.99      278.83     18.87 o 
   5   8   5      817.12      781.66     38.23 o 
   6   8   5       74.54       71.87      8.55 o 
   7   8   5       31.46       31.50      5.53 o 
   8   8   5       34.79       22.98      4.49 o 
   9   8   5      244.03      255.70     18.17 o 
  10   8   5        8.44        4.96      3.36 o 
  11   8   5        0.90       -0.77      2.82 o 
 -10   9   5       13.01       17.66      8.96 o 
  -9   9   5       96.77      102.54      8.40 o 
  -8   9   5       77.85       65.07     17.28 o 
  -7   9   5       60.65       69.21     18.18 o 
  -6   9   5        6.58        3.48      4.48 o 
  -5   9   5       15.88        6.60      3.35 o 
  -4   9   5      259.22      261.33     18.73 o 
  -3   9   5      161.38      165.31     13.59 o 
  -2   9   5       98.96       97.30      7.73 o 
  -1   9   5     2882.14     2994.10    117.40 o 
   0   9   5       71.10       64.23      6.25 o 
   1   9   5      901.28      874.91     35.07 o 
   2   9   5       89.73       67.57      6.23 o 
   3   9   5      172.98      205.79     14.85 o 
   4   9   5     1208.08     1174.01     52.48 o 
   5   9   5      140.86      139.42     12.92 o 
   6   9   5       69.53       65.33      8.36 o 
   7   9   5        8.02        8.40      3.24 o 
   8   9   5       78.85       65.23      8.36 o 
   9   9   5       26.83       33.74      6.13 o 
  10   9   5       27.58       25.29      6.27 o 
  -9  10   5       17.00       16.38      9.73 o 
  -8  10   5       17.62       18.48      4.61 o 
  -7  10   5      263.35      273.50     18.28 o 
  -6  10   5       19.28       15.96      4.35 o 
  -5  10   5      163.04      181.95     15.17 o 
  -4  10   5        0.06       -0.95      2.94 o 
  -3  10   5       13.23        4.35      6.66 o 
  -2  10   5       97.94       83.97      8.04 o 
  -1  10   5       41.15       34.46      5.16 o 
   0  10   5       42.73       40.04      5.32 o 
   1  10   5      678.47      614.17     28.10 o 
   2  10   5       27.87       26.57      4.37 o 
   3  10   5      403.15      356.60     19.68 o 
   4  10   5      552.74      487.46     28.84 o 
   5  10   5        0.00        1.18      2.49 o 
   6  10   5        3.14       30.46      9.98 o 
   7  10   5       55.22       61.94      8.68 o 
   8  10   5       32.25       39.68     18.82 o 
   9  10   5       31.61       29.26      5.99 o 
  -9  11   5       54.88       60.16     14.34 o 
  -8  11   5       46.42       47.06     11.65 o 
  -7  11   5       41.60       30.71     11.39 o 
  -6  11   5      394.80      425.26     26.05 o 
  -5  11   5      310.45      325.43     22.59 o 
  -4  11   5      287.08      311.05     27.90 o 
  -3  11   5       17.96       24.83      6.14 o 
  -2  11   5        0.02       -1.08      2.36 o 
  -1  11   5        0.83       -2.10      2.10 o 
   0  11   5      111.36      105.73     12.49 o 
   1  11   5        8.25        2.91      2.18 o 
   2  11   5       47.79       39.31      5.87 o 
   3  11   5       17.12       20.99      5.89 o 
   4  11   5       12.57       14.08      5.38 o 
   5  11   5      114.18      114.18     11.68 o 
   6  11   5        0.02        2.66      4.22 o 
   7  11   5      267.75      358.90     53.89 o 
   8  11   5      180.61      201.80     26.88 o 
   9  11   5       76.46       66.82     13.82 o 
  -8  12   5      255.76      321.55     39.17 o 
  -7  12   5      164.10      172.03     19.07 o 
  -6  12   5        0.70       -3.07      3.07 o 
  -5  12   5       36.53       28.16      7.17 o 
  -4  12   5       11.08        2.56      3.33 o 
  -3  12   5      393.96      417.04     36.10 o 
  -2  12   5      152.52      135.23     14.14 o 
  -1  12   5        0.26        0.77      2.90 o 
   0  12   5       16.88        5.48      4.61 o 
   1  12   5      192.57      194.51     14.34 o 
   2  12   5      159.70      168.76     13.58 o 
   3  12   5       60.66       60.42     11.78 o 
   4  12   5       23.97       18.18      6.40 o 
   5  12   5      173.62      156.68     19.20 o 
   6  12   5      291.05      289.29     26.88 o 
   7  12   5      250.85      300.55     26.11 o 
   8  12   5      199.36      274.70     35.33 o 
  -6  13   5        6.42        4.10      4.10 o 
  -5  13   5      137.62      156.42     19.20 o 
  -4  13   5       27.99       27.65      8.19 o 
  -3  13   5       10.96       18.94      6.66 o 
  -2  13   5       69.00       88.58     14.85 o 
  -1  13   5       42.47       49.12      8.70 o 
   0  13   5       67.80       63.80      9.50 o 
   1  13   5        8.57        4.67      5.02 o 
   2  13   5      261.56      281.61     18.39 o 
   3  13   5      162.92      171.55     17.02 o 
   4  13   5       83.30       95.23     15.36 o 
   5  13   5        0.35        6.14      4.35 o 
  -4  14   5        0.14       -3.58      3.58 o 
  -3  14   5      216.18      251.40     28.16 o 
  -2  14   5       13.77       17.15      6.66 o 
  -1  14   5       13.41       12.03      5.12 o 
   0  14   5        8.41       -2.56      3.08 o 
   1  14   5       24.56       28.07      5.94 o 
   2  14   5        0.23        0.26      6.40 o 
   3  14   5        8.52       -1.02      3.57 o 
   4  14   5       27.60       14.85      6.66 o 
  -1  15   5        4.47        8.94      3.61 o 
   0  15   5      148.89      134.85     15.10 o 
   1  15   5       25.77       16.17      4.18 o 
 -13   0   6      193.75      262.74     21.86 o 
 -12   0   6       12.54        8.96      5.25 o 
 -11   0   6       80.22       85.23     11.80 o 
 -10   0   6      684.98      735.05     50.18 o 
  -9   0   6      699.67      676.35     36.60 o 
  -8   0   6      148.10      156.07     15.87 o 
  -7   0   6       52.78       40.90      7.13 o 
  -6   0   6     2028.62     2296.65    107.65 o 
  -5   0   6     4205.51     4480.38    127.93 o 
  -4   0   6       31.33       28.26      4.20 o 
  -3   0   6      342.20      271.94     14.15 o 
  -2   0   6     3357.42     3873.10    123.67 o 
  -1   0   6      417.34      496.02     18.14 o 
   0   0   6      421.70      508.44     18.19 o 
   1   0   6     4141.83     4183.64    176.63 o 
   2   0   6      527.50      557.09     22.48 o 
   3   0   6       26.86       23.06      6.78 o 
   4   0   6      541.52      429.31     65.67 o 
   5   0   6     1461.02     1507.51     50.66 o 
   6   0   6      503.43      484.73     22.53 o 
   7   0   6       92.80       84.05      9.76 o 
   8   0   6      915.86      918.67     49.81 o 
   9   0   6      191.61      161.79     15.30 o 
  10   0   6        8.64        4.30      5.25 o 
  11   0   6      432.19      420.76     33.02 o 
  12   0   6       83.23       73.41     10.31 o 
  13   0   6      107.94       75.86     17.41 o 
 -13   1   6      202.11      220.04     17.71 o 
 -12   1   6      464.02      530.92     23.72 o 
 -11   1   6        5.23        6.22      3.88 o 
 -10   1   6        4.41       -1.68      3.66 o 
  -9   1   6      141.49      155.19     12.67 o 
  -8   1   6     1284.87     1213.60     38.34 o 
  -7   1   6      910.79      826.66     30.63 o 
  -6   1   6      984.04      935.00     30.50 o 
  -5   1   6       12.26       11.13      2.06 o 
  -4   1   6     2375.13     2440.32     55.36 o 
  -3   1   6        0.94       -0.86      1.08 o 
  -2   1   6       54.40       35.63      2.89 o 
  -1   1   6     2910.35     3110.69     88.65 o 
   0   1   6      135.61       99.81      4.98 o 
   1   1   6      405.42      362.83     11.88 o 
   2   1   6      565.64      694.35     18.91 o 
   3   1   6      349.41      297.81     11.85 o 
   4   1   6      467.86      446.55     15.80 o 
   5   1   6     1356.62     1417.41     37.24 o 
   6   1   6       50.84       44.57      4.21 o 
   7   1   6      125.08      145.76      8.12 o 
   8   1   6       21.61       20.70      3.28 o 
   9   1   6      248.17      217.90     11.33 o 
  10   1   6      295.23      274.42     13.31 o 
  11   1   6      178.00      191.36     10.82 o 
  12   1   6       24.47       19.52      4.42 o 
  13   1   6      161.90      185.60     17.46 o 
 -13   2   6       83.04       84.03     11.68 o 
 -12   2   6       65.17       50.96      8.21 o 
 -11   2   6       53.57       58.61      6.57 o 
 -10   2   6       14.38       10.89      4.55 o 
  -9   2   6       36.72       26.16      5.14 o 
  -8   2   6      423.84      387.61     17.47 o 
  -7   2   6       13.35       13.23      2.94 o 
  -6   2   6      310.38      289.65     12.08 o 
  -5   2   6       49.09       29.49      3.17 o 
  -4   2   6        0.00       -0.91      0.91 o 
  -3   2   6     2878.13     2939.53     61.34 o 
  -2   2   6      111.73      159.38      7.20 o 
  -1   2   6     1041.88      968.76     33.08 o 
   0   2   6      542.11      569.16     16.22 o 
   1   2   6      221.83      240.54      8.97 o 
   2   2   6       17.73       13.89      2.28 o 
   3   2   6      968.16     1103.37     36.48 o 
   4   2   6       35.05       32.82      4.08 o 
   5   2   6      114.91      118.09      6.38 o 
   6   2   6      526.67      527.02     18.53 o 
   7   2   6       27.41       28.91      3.95 o 
   8   2   6       52.65       46.81      4.52 o 
   9   2   6        3.31        3.84      1.83 o 
  10   2   6       87.12       92.34      7.04 o 
  11   2   6       55.12       59.83      5.70 o 
  12   2   6       40.04       25.28      4.58 o 
  13   2   6      108.46      128.00     17.15 o 
 -12   3   6       92.66       89.89      9.55 o 
 -11   3   6       55.57       47.38      6.87 o 
 -10   3   6        8.55        3.97      2.26 o 
  -9   3   6        3.22        2.35      2.50 o 
  -8   3   6      825.79      803.37     28.61 o 
  -7   3   6      157.92      158.24     10.07 o 
  -6   3   6       88.88       90.97      5.95 o 
  -5   3   6       78.73       89.83      5.82 o 
  -4   3   6     1211.07     1141.67     30.67 o 
  -3   3   6        1.73        2.18      1.07 o 
  -2   3   6     1317.41     1398.08     32.64 o 
  -1   3   6      290.88      370.48     13.66 o 
   0   3   6      531.31      578.09     15.28 o 
   1   3   6      513.56      615.10     17.40 o 
   2   3   6        1.45       11.32      1.81 o 
   3   3   6      143.24      135.55      6.32 o 
   4   3   6        3.06        1.73      1.10 o 
   5   3   6      678.76      657.35     21.16 o 
   6   3   6      325.25      306.38     13.07 o 
   7   3   6        0.86        0.17      1.74 o 
   8   3   6      184.81      208.05     11.17 o 
   9   3   6      154.80      153.50      9.54 o 
  10   3   6       28.34       27.81      4.22 o 
  11   3   6       15.00       12.46      3.31 o 
  12   3   6       21.69       21.03      5.01 o 
 -12   4   6       11.18        6.75      4.45 o 
 -11   4   6       69.26       59.80     16.77 o 
 -10   4   6       55.35       45.42      7.53 o 
  -9   4   6      144.16      163.09     14.78 o 
  -8   4   6       42.50       38.79      4.84 o 
  -7   4   6      223.87      243.48     16.41 o 
  -6   4   6      153.05      142.51      7.87 o 
  -5   4   6       57.66       49.98      4.45 o 
  -4   4   6     1289.42     1271.55     41.46 o 
  -3   4   6       10.10       11.36      2.06 o 
  -2   4   6      172.36      141.99      7.64 o 
  -1   4   6       10.72       15.29      2.87 o 
   0   4   6      924.50     1062.67     29.20 o 
   1   4   6     1989.86     2124.31     46.38 o 
   2   4   6     1758.00     1806.76     37.73 o 
   3   4   6      169.34      133.56      6.19 o 
   4   4   6      916.72      890.31     27.77 o 
   5   4   6        6.24        5.31      1.76 o 
   6   4   6     1344.15     1360.92     39.17 o 
   7   4   6     2332.32     2238.66     62.51 o 
   8   4   6       23.60       25.12      4.11 o 
   9   4   6       11.33        5.00      2.57 o 
  10   4   6      165.82      150.43     10.82 o 
  11   4   6      262.52      264.92     17.49 o 
  12   4   6        0.71       -0.40      2.95 o 
 -12   5   6      243.92      226.82     18.93 o 
 -11   5   6       39.42       53.38     19.71 o 
 -10   5   6      283.15      238.95     18.37 o 
  -9   5   6        0.08       -3.07      4.61 o 
  -8   5   6      451.30      430.33     26.23 o 
  -7   5   6      864.96      828.61     44.63 o 
  -6   5   6       31.73       42.56      5.40 o 
  -5   5   6       59.28       53.57      5.58 o 
  -4   5   6       17.60       18.05      2.90 o 
  -3   5   6     1399.71     1480.34     47.26 o 
  -2   5   6      716.36      776.38     29.71 o 
  -1   5   6      616.98      651.45     22.93 o 
   0   5   6      418.79      435.97     21.07 o 
   1   5   6     1150.41     1250.30     38.74 o 
   2   5   6      140.74      159.15      7.58 o 
   3   5   6      767.56      783.85     23.91 o 
   4   5   6      594.65      575.34     21.48 o 
   5   5   6     2427.23     2476.64     66.76 o 
   6   5   6      790.07      757.87     27.24 o 
   7   5   6       45.56       49.90      7.94 o 
   8   5   6      264.78      244.90     13.78 o 
   9   5   6      404.48      428.45     20.07 o 
  10   5   6        0.03       -1.11      2.32 o 
  11   5   6       23.02       15.90      4.47 o 
  12   5   6       27.28       13.82      7.17 o 
 -11   6   6      155.31      178.26     15.95 o 
 -10   6   6      218.57      211.73     16.74 o 
  -9   6   6        7.12        7.59      3.12 o 
  -8   6   6      262.50      252.64     26.11 o 
  -7   6   6        2.76        4.24      2.43 o 
  -6   6   6     1739.95     1814.40     67.42 o 
  -5   6   6        4.77        5.80      2.29 o 
  -4   6   6       79.70       69.81      6.56 o 
  -3   6   6      150.87      160.90      9.34 o 
  -2   6   6     1012.90      987.39     50.44 o 
  -1   6   6      232.45      232.42     11.87 o 
   0   6   6      604.70      627.00     22.72 o 
   1   6   6        0.78        2.26      1.64 o 
   2   6   6      542.03      580.73     17.53 o 
   3   6   6     1739.86     1754.19     44.90 o 
   4   6   6       21.48       19.24      3.16 o 
   5   6   6        2.28        2.31      2.48 o 
   6   6   6        0.63        2.13      1.85 o 
   7   6   6      675.63      638.60     25.26 o 
   8   6   6       11.34        8.98      5.07 o 
   9   6   6        7.03       14.34      3.36 o 
  10   6   6        2.46        1.45      2.59 o 
  11   6   6      399.91      401.99     20.17 o 
  12   6   6       21.99       22.27      7.42 o 
 -11   7   6      139.47      169.81     14.49 o 
 -10   7   6        0.00        0.12      3.33 o 
  -9   7   6        3.17        4.90      4.10 o 
  -8   7   6       12.60        6.61      3.58 o 
  -7   7   6       45.59       31.80      5.92 o 
  -6   7   6      115.60       87.40      8.09 o 
  -5   7   6       50.06       47.51      6.91 o 
  -4   7   6       40.79       30.78      5.84 o 
  -3   7   6      374.75      361.10     16.78 o 
  -2   7   6      429.00      422.42     17.71 o 
  -1   7   6      396.18      438.48     20.97 o 
   0   7   6      121.90      115.14      7.79 o 
   1   7   6      394.69      431.38     16.08 o 
   2   7   6       45.14       34.92      3.92 o 
   3   7   6      260.71      208.68     11.91 o 
   4   7   6       90.34       69.63      7.09 o 
   5   7   6       14.59        2.39      2.25 o 
   6   7   6      170.33      161.60     10.63 o 
   7   7   6       16.90       10.14      2.95 o 
   8   7   6       49.18       49.05      9.53 o 
   9   7   6       17.66       26.11      4.14 o 
  10   7   6        3.25        1.81      3.21 o 
  11   7   6      259.84      303.87     18.36 o 
 -10   8   6       49.26       54.86      7.63 o 
  -9   8   6        0.11        3.52      2.59 o 
  -8   8   6      120.79      116.15     11.23 o 
  -7   8   6        6.10        4.28      2.70 o 
  -6   8   6        1.60        4.53      3.20 o 
  -5   8   6      825.25      823.91     52.23 o 
  -4   8   6       48.02       33.57      9.34 o 
  -3   8   6       21.28       23.01      5.50 o 
  -2   8   6        1.87        2.24      2.25 o 
  -1   8   6       28.72       29.78      4.00 o 
   0   8   6        1.31        5.84      3.09 o 
   1   8   6      401.25      393.30     22.28 o 
   2   8   6      700.16      665.28     25.32 o 
   3   8   6        0.02        0.67      1.49 o 
   4   8   6      682.18      697.88     30.59 o 
   5   8   6      164.50      156.63     11.85 o 
   6   8   6      185.62      164.23     12.48 o 
   7   8   6      300.05      305.11     18.76 o 
   8   8   6       78.13       75.34      8.30 o 
   9   8   6        7.80       -0.29      3.00 o 
  10   8   6       38.90       38.77      6.37 o 
  11   8   6       27.59       28.67     11.01 o 
 -10   9   6       32.76       27.61      6.78 o 
  -9   9   6      157.63      174.14     14.26 o 
  -8   9   6      124.08      140.34     12.71 o 
  -7   9   6     1055.46     1095.90     50.40 o 
  -6   9   6      145.25      125.28     12.24 o 
  -5   9   6      190.61      211.52     16.85 o 
  -4   9   6        1.41       -1.62      3.71 o 
  -3   9   6     1897.16     1946.36     79.61 o 
  -2   9   6       18.86       16.92      3.66 o 
  -1   9   6       64.93       53.52      6.24 o 
   0   9   6       41.92       31.57      4.66 o 
   1   9   6       14.50        6.51      3.41 o 
   2   9   6      144.72      122.18     11.42 o 
   3   9   6       60.24       57.71      6.47 o 
   4   9   6      374.83      361.43     20.27 o 
   5   9   6      133.84      114.35     11.26 o 
   6   9   6        4.80        6.46      2.91 o 
   7   9   6      122.98      104.59      9.98 o 
   8   9   6      260.74      295.02     18.39 o 
   9   9   6      125.09      142.47     12.35 o 
  10   9   6       34.02       23.30     15.74 o 
  -9  10   6      308.21      354.88     21.34 o 
  -8  10   6        0.93       -2.71      3.84 o 
  -7  10   6      130.65      127.73     12.02 o 
  -6  10   6      178.06      173.75     15.20 o 
  -5  10   6      355.33      361.58     25.73 o 
  -4  10   6        0.30       -2.21      2.21 o 
  -3  10   6       58.13       52.08     11.90 o 
  -2  10   6      326.27      330.42     18.67 o 
  -1  10   6     1216.82     1353.35     49.73 o 
   0  10   6       72.50       53.52      7.42 o 
   1  10   6        1.04        0.74      1.84 o 
   2  10   6       32.28       44.12      6.23 o 
   3  10   6      143.10      141.57     13.78 o 
   4  10   6        3.45        2.11      2.46 o 
   5  10   6        8.86       10.08      3.09 o 
   6  10   6      389.43      345.30     20.60 o 
   7  10   6      404.83      440.04     24.15 o 
   8  10   6        7.36        5.40      3.44 o 
   9  10   6       12.03       28.77      8.59 o 
  -9  11   6       23.93        6.91      6.40 o 
  -8  11   6       42.75       54.66      7.55 o 
  -7  11   6        1.59       -0.26      3.10 o 
  -6  11   6       33.41       41.35      7.21 o 
  -5  11   6       16.07       16.48      6.14 o 
  -4  11   6       11.79       15.87      5.38 o 
  -3  11   6       36.93       31.49      7.42 o 
  -2  11   6      174.69      178.94     16.56 o 
  -1  11   6        5.25       12.81      3.31 o 
   0  11   6      860.45      995.81     40.57 o 
   1  11   6       63.47       42.90      5.87 o 
   2  11   6        0.60        0.58      2.15 o 
   3  11   6       39.61       25.76     12.93 o 
   4  11   6      147.53      164.04     15.86 o 
   5  11   6      206.44      226.82     19.18 o 
   6  11   6       82.94      105.51     12.54 o 
   7  11   6       86.84      122.10     11.46 o 
   8  11   6      455.66      502.01     26.17 o 
  -8  12   6        7.13       14.59      7.17 o 
  -7  12   6        0.77       -1.28      3.07 o 
  -6  12   6       25.25       27.39      7.68 o 
  -5  12   6        0.56       -1.02      3.58 o 
  -4  12   6       16.57       11.26      5.89 o 
  -3  12   6       24.71       26.62      6.91 o 
  -2  12   6        0.03       -0.26      3.84 o 
  -1  12   6       55.44       55.22     14.21 o 
   0  12   6      165.94      171.49     13.59 o 
   1  12   6       94.37      103.96     10.05 o 
   2  12   6        1.72       -1.62      2.43 o 
   3  12   6       47.65       56.59      8.09 o 
   4  12   6      113.93       85.05     10.93 o 
   5  12   6        1.75        3.55      3.44 o 
   6  12   6       27.54       24.45      6.39 o 
  -5  13   6        0.36        3.07      3.84 o 
  -4  13   6       89.68       77.83     13.57 o 
  -3  13   6       95.84      117.00     17.66 o 
  -2  13   6        3.18        8.45      5.63 o 
  -1  13   6       62.93       66.15     17.02 o 
   0  13   6        0.45        4.10      2.90 o 
   1  13   6       89.40       70.74     10.54 o 
   2  13   6        4.53       19.71      8.19 o 
   3  13   6        3.08       -1.00      3.44 o 
   4  13   6      132.37      129.19     21.63 o 
   5  13   6      142.39      132.32     14.39 o 
  -2  14   6        3.60        4.10      4.86 o 
  -1  14   6      299.74      344.01     25.58 o 
   0  14   6      102.75       74.98     11.26 o 
   1  14   6       16.83       29.24      5.35 o 
   2  14   6        0.04        5.32      3.44 o 
   3  14   6      337.20      348.51     26.54 o 
   4  14   6        0.40        0.51      6.66 o 
 -13   1   7      126.04      121.30     16.64 o 
 -12   1   7       16.97       19.39      4.12 o 
 -11   1   7      131.59      144.20     10.66 o 
 -10   1   7      103.65      105.63      9.50 o 
  -9   1   7        2.53        1.82      2.36 o 
  -8   1   7       11.31       13.40      3.20 o 
  -7   1   7       61.77       57.95      6.13 o 
  -6   1   7      784.15      822.97     25.54 o 
  -5   1   7     1324.36     1355.95     46.04 o 
  -4   1   7      754.86      808.60     22.27 o 
  -3   1   7       77.49       53.37      4.20 o 
  -2   1   7     1579.01     1698.64     59.01 o 
  -1   1   7      168.23      153.97      6.26 o 
   0   1   7      268.59      242.02      8.82 o 
   1   1   7     1205.27     1243.02     30.42 o 
   2   1   7       28.26       40.31      3.33 o 
   3   1   7      259.80      224.31     11.79 o 
   4   1   7       18.91        7.10      2.35 o 
   5   1   7       12.59        4.81      1.65 o 
   6   1   7       28.23       21.93      4.76 o 
   7   1   7      320.65      317.17     14.41 o 
   8   1   7      246.65      235.50     12.29 o 
   9   1   7       28.39       20.75      3.84 o 
  10   1   7       36.31       25.92      4.75 o 
  11   1   7       28.57       25.33      3.96 o 
  12   1   7       27.36       20.57      4.30 o 
 -13   2   7       23.16        9.22      5.12 o 
 -12   2   7      226.45      221.04     16.34 o 
 -11   2   7        5.28        7.93      3.18 o 
 -10   2   7      264.73      257.70     14.87 o 
  -9   2   7      359.49      370.14     17.88 o 
  -8   2   7      677.67      679.83     26.04 o 
  -7   2   7     1229.66     1170.14     37.81 o 
  -6   2   7      151.14      142.19      8.29 o 
  -5   2   7      787.88      760.59     23.62 o 
  -4   2   7     1144.76     1115.14     28.44 o 
  -3   2   7      192.26      189.75      8.57 o 
  -2   2   7      236.72      232.95      8.77 o 
  -1   2   7      110.68      112.76      6.20 o 
   0   2   7      678.64      667.16     17.46 o 
   1   2   7       78.82       59.74      4.49 o 
   2   2   7       33.83       36.83      3.45 o 
   3   2   7        1.03       -0.16      1.17 o 
   4   2   7     2197.70     2159.02     48.55 o 
   5   2   7      737.16      788.73     22.58 o 
   6   2   7       40.91       34.12      5.31 o 
   7   2   7      953.19      847.42     30.59 o 
   8   2   7      271.06      281.04     15.48 o 
   9   2   7      154.18      142.12     10.63 o 
  10   2   7      302.08      287.27     19.74 o 
  11   2   7       10.23        9.44      3.36 o 
  12   2   7      118.89      127.58     14.75 o 
 -12   3   7       29.13       14.65      6.05 o 
 -11   3   7        4.10        0.15      3.83 o 
 -10   3   7      116.03      108.98      9.06 o 
  -9   3   7       76.68       74.87      8.87 o 
  -8   3   7        0.08       -0.89      2.07 o 
  -7   3   7       26.03       23.46      3.81 o 
  -6   3   7     1051.56     1029.71     29.94 o 
  -5   3   7      740.08      702.20     22.40 o 
  -4   3   7      198.40      196.88     11.75 o 
  -3   3   7       64.24       85.56      5.29 o 
  -2   3   7      705.46      645.06     21.15 o 
  -1   3   7       55.10       52.41      3.72 o 
   0   3   7        1.46        0.14      1.27 o 
   1   3   7       12.27        7.94      1.52 o 
   2   3   7     2708.60     2770.52     65.17 o 
   3   3   7      901.03      982.17     25.93 o 
   4   3   7      106.15      102.90      6.22 o 
   5   3   7      136.34      134.02      8.43 o 
   6   3   7     2255.95     2139.02     60.96 o 
   7   3   7      186.46      177.87     11.54 o 
   8   3   7        1.56       -0.52      1.92 o 
   9   3   7      157.94      142.61     12.53 o 
  10   3   7       61.39       82.95      9.20 o 
  11   3   7      174.02      184.32     18.08 o 
  12   3   7        1.50       -2.49      3.56 o 
 -12   4   7      167.06      205.60     24.70 o 
 -11   4   7        4.76        3.02      3.31 o 
 -10   4   7      299.90      296.22     22.06 o 
  -9   4   7       29.26       20.52      4.50 o 
  -8   4   7       68.07       68.16      7.73 o 
  -7   4   7      707.83      657.48     28.52 o 
  -6   4   7       52.12       60.15      5.81 o 
  -5   4   7        5.40        1.92      1.49 o 
  -4   4   7      688.08      640.33     23.06 o 
  -3   4   7      104.10       92.34      9.46 o 
  -2   4   7        0.43       -1.19      1.19 o 
  -1   4   7      320.48      351.97     13.98 o 
   0   4   7      101.47       96.77      6.42 o 
   1   4   7      569.20      579.59     19.51 o 
   2   4   7      348.34      340.50     25.68 o 
   3   4   7      898.56      952.63     27.99 o 
   4   4   7      363.01      380.31     16.92 o 
   5   4   7       79.80       61.18      6.10 o 
   6   4   7      702.22      749.32     32.16 o 
   7   4   7      213.49      216.30     14.96 o 
   8   4   7      598.44      574.72     27.99 o 
   9   4   7      214.25      205.51     13.04 o 
  10   4   7       50.13       49.70      5.77 o 
  11   4   7       17.72        9.75      3.77 o 
  12   4   7      211.45      190.21     24.32 o 
 -11   5   7       45.33       49.17      8.83 o 
 -10   5   7       46.92       37.42      7.17 o 
  -9   5   7       76.07       54.55      7.90 o 
  -8   5   7      103.85       95.41      9.76 o 
  -7   5   7       59.80       42.90      6.04 o 
  -6   5   7      232.69      221.03     13.92 o 
  -5   5   7      111.65      131.77      8.63 o 
  -4   5   7        6.63        5.30      2.69 o 
  -3   5   7       47.77       41.16      5.25 o 
  -2   5   7      411.80      387.55     16.78 o 
  -1   5   7     1044.92     1118.59     31.68 o 
   0   5   7      664.34      634.11     21.22 o 
   1   5   7     1567.17     1666.91     68.25 o 
   2   5   7      281.32      298.57     11.75 o 
   3   5   7      604.92      584.69     22.55 o 
   4   5   7      189.89      167.99     12.12 o 
   5   5   7      124.88      106.62     11.43 o 
   6   5   7        3.64        2.41      1.88 o 
   7   5   7      120.87       99.53      9.51 o 
   8   5   7        1.70        2.17      2.03 o 
   9   5   7       66.26       49.81      5.91 o 
  10   5   7        8.72        6.82      3.14 o 
  11   5   7        5.18        3.20      4.14 o 
 -11   6   7        7.77        9.09      3.98 o 
 -10   6   7       83.74       70.73      9.56 o 
  -9   6   7      134.14      146.72     14.07 o 
  -8   6   7      155.42      171.71     37.25 o 
  -7   6   7        3.49       -0.53      2.01 o 
  -6   6   7        4.49        7.05      2.68 o 
  -5   6   7        3.35        4.32      2.48 o 
  -4   6   7       65.01       64.40      6.46 o 
  -3   6   7      671.78      676.32     28.51 o 
  -2   6   7      428.68      424.83     24.76 o 
  -1   6   7      233.52      232.35     12.40 o 
   0   6   7      895.97      893.10     30.82 o 
   1   6   7       19.07       12.39      2.86 o 
   2   6   7        2.30        2.86      1.38 o 
   3   6   7        0.02        0.02      2.25 o 
   4   6   7      760.46      742.98     45.15 o 
   5   6   7      760.68      691.34     33.58 o 
   6   6   7       41.55       35.01      6.71 o 
   7   6   7        3.32        2.25      1.96 o 
   8   6   7       14.93       10.52      3.05 o 
   9   6   7       75.83       73.12      7.88 o 
  10   6   7       37.89       37.95      5.61 o 
  11   6   7      137.35      155.54     16.97 o 
 -10   7   7      324.00      342.67     53.51 o 
  -9   7   7        4.52       -0.01      3.58 o 
  -8   7   7        0.37        0.69      5.76 o 
  -7   7   7       19.47       22.70      4.25 o 
  -6   7   7      952.20     1032.64     55.79 o 
  -5   7   7        5.08        1.82      9.73 o 
  -4   7   7      209.48      232.07     14.16 o 
  -3   7   7        2.44        5.26      4.74 o 
  -2   7   7     1162.35     1211.85     38.70 o 
  -1   7   7       10.78        7.79      4.19 o 
   0   7   7       10.23        4.49      2.99 o 
   1   7   7      181.76      154.12     11.64 o 
   2   7   7     2864.11     2945.32     79.53 o 
   3   7   7       28.23       30.88      4.60 o 
   4   7   7        5.69        2.91      2.94 o 
   5   7   7      187.65      179.70     13.43 o 
   6   7   7      614.50      553.61     31.89 o 
   7   7   7      757.60      754.52     34.05 o 
   8   7   7      207.81      209.49     13.01 o 
   9   7   7       25.68       28.56      4.32 o 
  10   7   7      108.04      121.68      9.90 o 
  11   7   7        8.59       -3.27      5.12 o 
 -10   8   7        7.03        2.07      3.05 o 
  -9   8   7       45.23       27.54     12.80 o 
  -8   8   7      256.77      276.42     29.57 o 
  -7   8   7        0.17       -1.51      2.15 o 
  -6   8   7       26.75       29.12      5.81 o 
  -5   8   7       34.13       23.37      5.25 o 
  -4   8   7     1007.64     1053.50     50.20 o 
  -3   8   7       29.63       20.68      4.36 o 
  -2   8   7      104.54       93.20      7.69 o 
  -1   8   7        3.81       15.20      4.72 o 
   0   8   7     1999.34     2115.16     69.81 o 
   1   8   7      238.91      232.82     13.12 o 
   2   8   7      139.26      117.38      8.94 o 
   3   8   7        0.99        2.53      1.95 o 
   4   8   7       41.93       48.63      7.78 o 
   5   8   7      188.75      220.33     15.21 o 
   6   8   7      814.99      834.87     48.15 o 
   7   8   7       31.43       28.05      5.32 o 
   8   8   7      361.62      352.50     21.35 o 
   9   8   7       18.71       26.07      5.65 o 
  10   8   7      198.68      207.06     35.59 o 
  -9   9   7      141.88      164.09     14.62 o 
  -8   9   7        3.76       -2.44      3.84 o 
  -7   9   7        5.62        3.32      3.58 o 
  -6   9   7        0.03        3.41      2.56 o 
  -5   9   7       32.01       28.39      5.77 o 
  -4   9   7       28.18       27.67      6.53 o 
  -3   9   7        1.66       -2.30      3.71 o 
  -2   9   7      713.06      663.67     25.92 o 
  -1   9   7      226.83      236.35     15.46 o 
   0   9   7       44.93       55.65      9.13 o 
   1   9   7       20.70       16.74      4.80 o 
   2   9   7       77.07       72.42      7.83 o 
   3   9   7       32.04       25.17      6.17 o 
   4   9   7      144.17      102.62     13.87 o 
   5   9   7       26.25       29.80      8.12 o 
   6   9   7      216.56      250.65     16.89 o 
   7   9   7        0.52       -2.70      2.92 o 
   8   9   7      115.26       91.64     10.02 o 
   9   9   7        4.05        4.61      3.28 o 
  -9  10   7        9.69        9.22      6.66 o 
  -8  10   7      230.32      258.14     19.27 o 
  -7  10   7       62.11       70.24      9.98 o 
  -6  10   7       75.12       58.52     18.82 o 
  -5  10   7       78.36       97.91     11.46 o 
  -4  10   7        2.09        5.30      3.84 o 
  -3  10   7      297.85      282.89     28.42 o 
  -2  10   7       70.40       70.47      9.13 o 
  -1  10   7      159.76      158.56     12.83 o 
   0  10   7      588.54      625.70     29.76 o 
   1  10   7       80.68       60.25      6.72 o 
   2  10   7      494.35      481.50     25.13 o 
   3  10   7       43.85       34.49      6.40 o 
   4  10   7       11.36        7.15      2.81 o 
   5  10   7      115.03      107.72     10.41 o 
   6  10   7       35.15       35.02      6.04 o 
   7  10   7       26.83       30.59      8.30 o 
   8  10   7       62.96       53.61      7.64 o 
   9  10   7       15.20       17.92     10.24 o 
  -8  11   7        3.83        3.33      6.66 o 
  -7  11   7      152.29      149.89     14.16 o 
  -6  11   7       90.00      105.21     11.79 o 
  -5  11   7        0.33       -0.96      3.84 o 
  -4  11   7      184.34      177.67     21.50 o 
  -3  11   7      149.66      151.56     20.22 o 
  -2  11   7      395.85      487.69     43.27 o 
  -1  11   7       36.10       21.88      4.50 o 
   0  11   7       73.14       84.94     12.60 o 
   1  11   7       21.11       19.82      4.05 o 
   2  11   7      249.75      245.79     20.37 o 
   3  11   7       38.78       38.28      7.65 o 
   4  11   7        1.17        1.79      4.48 o 
   5  11   7       22.49       33.71      7.18 o 
   6  11   7       57.59       48.23      7.02 o 
   7  11   7       69.59       52.23      7.53 o 
   8  11   7       32.19       31.74     10.75 o 
  -6  12   7        0.47       -1.54      3.33 o 
  -5  12   7        0.56       -3.58      3.58 o 
  -4  12   7      329.72      379.40     35.33 o 
  -3  12   7      321.49      368.65     35.33 o 
  -2  12   7       59.33       55.81     11.78 o 
  -1  12   7       47.40       45.11      7.68 o 
   0  12   7      364.22      423.54     24.03 o 
   1  12   7      343.13      432.93     24.67 o 
   2  12   7       70.41       58.37      8.71 o 
   3  12   7       14.68       14.72      4.89 o 
   4  12   7       70.52       75.08     21.89 o 
   5  12   7      213.13      250.54     21.71 o 
   6  12   7        8.76        3.79      3.58 o 
  -4  13   7        2.53       -0.26      4.35 o 
  -3  13   7      180.01      197.38     24.83 o 
  -2  13   7      147.55      118.02     18.43 o 
  -1  13   7      364.53      412.94     40.71 o 
   0  13   7      221.54      219.25     19.81 o 
   1  13   7        5.01        3.42      2.95 o 
   2  13   7      133.81      130.06     14.56 o 
   3  13   7      173.13      162.85     20.86 o 
   4  13   7        0.82       -3.53      3.60 o 
  -2  14   7        3.47       17.15      6.14 o 
  -1  14   7        7.25       -1.79      4.61 o 
   0  14   7       65.30       53.52      8.14 o 
   1  14   7      117.15      138.24     21.25 o 
   2  14   7       17.87       22.51      5.60 o 
   3  14   7       21.87       49.67      9.47 o 
 -12   0   8       11.34       15.10      5.76 o 
 -11   0   8      881.39      969.15     51.18 o 
 -10   0   8       38.39       35.30      8.83 o 
  -9   0   8      354.84      345.96     25.29 o 
  -8   0   8       73.17       82.41     14.72 o 
  -7   0   8     1706.19     1684.25     72.31 o 
  -6   0   8     4754.36     4689.82    168.84 o 
  -5   0   8      799.46      785.11     32.57 o 
  -4   0   8      148.02      172.79     18.64 o 
  -3   0   8      496.72      436.47     21.23 o 
  -2   0   8      349.46      313.67     16.89 o 
  -1   0   8      643.55      722.50     51.16 o 
   0   0   8      231.58      332.98     20.51 o 
   1   0   8        0.05        2.27      1.50 o 
   2   0   8      220.83      232.27     22.27 o 
   3   0   8      784.85      682.91     35.71 o 
   4   0   8      329.02      328.00     22.60 o 
   5   0   8       68.07       86.80     11.43 o 
   6   0   8       74.37       76.40     10.70 o 
   7   0   8       13.72       19.41      5.40 o 
   8   0   8      157.86      152.95     13.11 o 
   9   0   8       24.40       30.29      7.44 o 
  10   0   8      472.50      513.25     38.79 o 
  11   0   8       82.21       82.04     19.20 o 
  12   0   8       53.52       54.28      8.96 o 
 -12   1   8       31.02       28.01      5.54 o 
 -11   1   8        2.06       12.93      4.07 o 
 -10   1   8      167.13      179.81     12.20 o 
  -9   1   8      464.46      472.81     21.58 o 
  -8   1   8      178.17      169.88     11.50 o 
  -7   1   8      188.94      152.03     17.96 o 
  -6   1   8      269.28      279.57     12.98 o 
  -5   1   8      850.84      822.45     23.79 o 
  -4   1   8     2691.69     2602.54     65.75 o 
  -3   1   8       37.30       35.63      3.15 o 
  -2   1   8       38.36       40.46      4.02 o 
  -1   1   8      452.79      474.30     17.13 o 
   0   1   8       76.42       71.85      4.76 o 
   1   1   8      323.40      269.18     11.69 o 
   2   1   8        6.58        2.72      1.50 o 
   3   1   8      250.75      223.70     11.05 o 
   4   1   8      454.70      499.73     20.79 o 
   5   1   8      164.62      197.91     12.49 o 
   6   1   8        3.45        4.06      2.13 o 
   7   1   8        2.86        5.97      2.49 o 
   8   1   8      258.63      284.79     15.96 o 
   9   1   8      231.72      248.74     16.94 o 
  10   1   8       30.65       21.84      4.97 o 
  11   1   8        0.07       -1.21      3.06 o 
  12   1   8       87.60       95.35     14.08 o 
 -12   2   8        0.47       -2.79      2.81 o 
 -11   2   8        1.89        0.57      2.56 o 
 -10   2   8       13.15        9.75      3.00 o 
  -9   2   8       47.76       54.40      6.40 o 
  -8   2   8       29.05       34.94      6.90 o 
  -7   2   8       19.52       14.52      3.14 o 
  -6   2   8      265.56      236.27     11.64 o 
  -5   2   8      557.75      493.18     18.28 o 
  -4   2   8      425.17      434.05     16.51 o 
  -3   2   8      629.47      616.01     19.02 o 
  -2   2   8      467.40      489.60     17.71 o 
  -1   2   8       58.11       45.05      4.19 o 
   0   2   8      418.77      457.88     20.67 o 
   1   2   8       76.21       90.69      7.23 o 
   2   2   8        4.36        4.25      2.71 o 
   3   2   8      906.97      972.11     29.06 o 
   4   2   8        9.94       12.63      3.01 o 
   5   2   8      989.47     1126.47     37.54 o 
   6   2   8       47.29       40.82      5.70 o 
   7   2   8       24.29       19.61      4.84 o 
   8   2   8       38.77       26.55      5.89 o 
   9   2   8        1.39        0.64      2.22 o 
  10   2   8       17.70       15.53      4.61 o 
  11   2   8       68.00       60.06     17.41 o 
 -11   3   8       47.29       54.80      9.78 o 
 -10   3   8        1.46        0.94      3.70 o 
  -9   3   8        0.61       -1.09      2.33 o 
  -8   3   8      310.57      339.23     17.16 o 
  -7   3   8      253.13      284.11     13.33 o 
  -6   3   8      271.12      250.26     12.11 o 
  -5   3   8      639.48      661.59     26.75 o 
  -4   3   8      343.83      302.18     14.93 o 
  -3   3   8      151.89      184.40      9.61 o 
  -2   3   8      570.76      539.12     21.48 o 
  -1   3   8       31.77       28.25      3.15 o 
   0   3   8       26.53       17.00      2.61 o 
   1   3   8      148.12      142.85      8.39 o 
   2   3   8      234.18      231.42     12.72 o 
   3   3   8       47.05       40.63      4.78 o 
   4   3   8     1143.61     1194.21     38.19 o 
   5   3   8       23.50       15.78      4.32 o 
   6   3   8      297.26      235.76     16.20 o 
   7   3   8      242.01      244.31     16.74 o 
   8   3   8      939.29      978.30     41.15 o 
   9   3   8        0.02        2.86      2.68 o 
  10   3   8        0.07        2.32      3.26 o 
  11   3   8       10.49        7.20      4.61 o 
 -11   4   8      210.62      178.74     17.77 o 
 -10   4   8       38.44       31.87      5.79 o 
  -9   4   8        0.27       -0.95      3.18 o 
  -8   4   8       40.73       37.28      5.63 o 
  -7   4   8      445.26      411.62     21.75 o 
  -6   4   8      279.12      256.00     13.63 o 
  -5   4   8      882.95      882.94     30.51 o 
  -4   4   8      208.57      208.19     11.88 o 
  -3   4   8      142.30      126.14     10.04 o 
  -2   4   8      521.61      473.07     19.84 o 
  -1   4   8      162.06      169.58      9.95 o 
   0   4   8       24.43       14.15      2.97 o 
   1   4   8      348.64      342.61     14.35 o 
   2   4   8     2031.34     1959.64     53.06 o 
   3   4   8      164.24      153.16      9.90 o 
   4   4   8       32.03       22.49      4.83 o 
   5   4   8       18.86       24.03      3.74 o 
   6   4   8     1225.63     1144.98     45.01 o 
   7   4   8        0.43       -0.74      2.41 o 
   8   4   8        6.86        7.46      2.96 o 
   9   4   8        0.93        4.50      2.93 o 
  10   4   8      320.80      393.76     23.84 o 
  11   4   8       20.98       14.87      8.45 o 
 -11   5   8       11.64        7.56      6.53 o 
 -10   5   8       44.40       45.73     23.42 o 
  -9   5   8      382.04      381.06     48.13 o 
  -8   5   8      101.25      102.29      9.86 o 
  -7   5   8      150.45      161.33     12.54 o 
  -6   5   8      183.76      194.41     13.65 o 
  -5   5   8      213.67      204.84     12.02 o 
  -4   5   8      230.34      200.49     13.26 o 
  -3   5   8      774.21      817.51     43.01 o 
  -2   5   8        8.53        2.49      1.67 o 
  -1   5   8      257.73      266.48     12.51 o 
   0   5   8       10.74        9.16      2.40 o 
   1   5   8      532.84      510.61     19.09 o 
   2   5   8      164.06      142.65      8.99 o 
   3   5   8     2108.64     2048.75     59.04 o 
   4   5   8      457.37      477.11     20.64 o 
   5   5   8      224.12      247.83     16.29 o 
   6   5   8      242.75      214.24     15.19 o 
   7   5   8      409.31      403.47     23.00 o 
   8   5   8      869.15      804.35     36.56 o 
   9   5   8       29.82       32.00      5.80 o 
  10   5   8       28.37       34.95     11.56 o 
  11   5   8       47.80       38.40     10.75 o 
 -10   6   8        1.31       -2.32      3.97 o 
  -9   6   8       44.85       39.33      7.05 o 
  -8   6   8        1.73        4.81      2.69 o 
  -7   6   8      683.81      709.88     31.15 o 
  -6   6   8       58.40       42.59      6.07 o 
  -5   6   8      257.59      233.88     12.79 o 
  -4   6   8       11.58       13.02      4.40 o 
  -3   6   8      633.41      587.81     30.95 o 
  -2   6   8        0.04        1.17      1.57 o 
  -1   6   8       38.15       36.50      4.51 o 
   0   6   8      136.31      165.66      9.71 o 
   1   6   8      126.78      139.34      8.59 o 
   2   6   8      186.66      224.24     13.01 o 
   3   6   8        1.95        0.22      1.76 o 
   4   6   8      136.96      150.04     11.89 o 
   5   6   8       42.80       50.11     11.03 o 
   6   6   8      288.66      271.86     17.69 o 
   7   6   8      522.78      490.39     26.22 o 
   8   6   8        7.75        7.32      2.64 o 
   9   6   8       81.90       86.53      9.64 o 
  10   6   8      187.74      186.11     15.30 o 
  11   6   8      167.15      212.23     30.21 o 
 -10   7   8       13.27       13.53      4.92 o 
  -9   7   8       72.54       67.72      9.77 o 
  -8   7   8      263.47      262.99     20.35 o 
  -7   7   8        0.00        1.51      2.35 o 
  -6   7   8        3.80       10.01      3.56 o 
  -5   7   8     1275.79     1207.98     56.44 o 
  -4   7   8       88.84       76.01      7.85 o 
  -3   7   8        3.15        1.06      3.01 o 
  -2   7   8       36.78       36.90      5.00 o 
  -1   7   8      130.59      126.45      9.23 o 
   0   7   8        8.82        7.23      2.42 o 
   1   7   8      118.86      108.22     13.38 o 
   2   7   8       48.74       42.73      7.37 o 
   3   7   8       20.25       37.86      6.09 o 
   4   7   8      232.76      215.20     15.18 o 
   5   7   8        0.71        0.35      4.93 o 
   6   7   8        1.41        0.43      2.24 o 
   7   7   8       73.79       72.55      8.50 o 
   8   7   8      176.37      157.08     14.02 o 
   9   7   8       36.90       44.03      7.72 o 
  10   7   8       68.84       58.37     16.64 o 
  -9   8   8        0.01        3.12      3.27 o 
  -8   8   8       23.43       15.96      5.89 o 
  -7   8   8       71.81       78.04      9.96 o 
  -6   8   8      451.38      477.51     24.18 o 
  -5   8   8       20.37       14.92      3.64 o 
  -4   8   8        2.38        2.75      3.58 o 
  -3   8   8        4.03        6.49      2.41 o 
  -2   8   8        3.14        5.54      3.82 o 
  -1   8   8       44.90       41.96      5.17 o 
   0   8   8      220.99      224.70     15.50 o 
   1   8   8     1034.63      979.63     42.94 o 
   2   8   8      214.40      185.39     13.75 o 
   3   8   8       28.20       20.74      4.20 o 
   4   8   8      566.23      490.41     25.78 o 
   5   8   8      210.24      183.09     14.27 o 
   6   8   8       43.43       31.72      5.54 o 
   7   8   8       62.89       50.81      7.64 o 
   8   8   8       26.69       26.00      5.36 o 
   9   8   8        3.69        2.66      3.13 o 
  -9   9   8      287.25      339.72     41.99 o 
  -8   9   8      644.77      737.85     40.42 o 
  -7   9   8        2.59        0.40      2.83 o 
  -6   9   8        0.38        1.86      5.25 o 
  -5   9   8       81.26       86.63     25.09 o 
  -4   9   8       17.97       20.52      5.07 o 
  -3   9   8        8.56        2.53      3.29 o 
  -2   9   8      141.32      151.14     14.57 o 
  -1   9   8      685.53      693.01     31.76 o 
   0   9   8       42.89       43.83      7.71 o 
   1   9   8        0.23        4.47      2.75 o 
   2   9   8       84.67       74.53     10.17 o 
   3   9   8      348.95      372.78     21.69 o 
   4   9   8        0.47       -0.28      3.02 o 
   5   9   8      287.72      349.51     27.11 o 
   6   9   8      364.44      370.47     22.34 o 
   7   9   8       63.16       58.45      7.52 o 
   8   9   8       14.63        4.56      3.40 o 
  -8  10   8       44.71       31.49     11.78 o 
  -7  10   8      144.11      139.23     15.49 o 
  -6  10   8       56.09       72.43     13.57 o 
  -5  10   8      126.61      143.84     14.61 o 
  -4  10   8      109.66       88.61     19.33 o 
  -3  10   8      546.16      560.40     46.34 o 
  -2  10   8      146.25      140.19     13.59 o 
  -1  10   8       48.64       62.03      9.05 o 
   0  10   8      204.62      218.10     20.82 o 
   1  10   8      413.89      451.14     25.11 o 
   2  10   8       99.73      121.19     15.36 o 
   3  10   8       62.87       48.98      7.99 o 
   4  10   8       33.88       16.28      9.73 o 
   5  10   8      162.42      167.30     13.89 o 
   6  10   8       41.97       44.64      6.65 o 
   7  10   8      272.48      300.71     28.88 o 
   8  10   8       42.99       32.51     10.75 o 
  -7  11   8       31.13       43.27     11.26 o 
  -6  11   8        0.05       -3.10      3.10 o 
  -5  11   8      193.58      234.50     25.86 o 
  -4  11   8      106.39      117.76     18.18 o 
  -3  11   8      174.97      179.97     23.55 o 
  -2  11   8      301.79      345.87     35.07 o 
  -1  11   8      268.72      265.18     21.45 o 
   0  11   8      499.95      545.43     28.60 o 
   1  11   8       39.25       49.41      8.30 o 
   2  11   8       83.70       73.25     13.57 o 
   3  11   8        8.19        3.13      3.06 o 
   4  11   8       55.65       64.85     13.31 o 
   5  11   8        5.63        1.22      5.38 o 
   6  11   8       15.98        8.97      4.85 o 
   7  11   8       40.10       51.97     12.03 o 
  -5  12   8        3.02        2.30      4.61 o 
  -4  12   8        1.48       -2.30      4.35 o 
  -3  12   8        0.93        1.02      4.61 o 
  -2  12   8       13.41       -2.30      3.84 o 
  -1  12   8       84.36       61.44     12.03 o 
   0  12   8       23.78       27.19      4.72 o 
   1  12   8       21.14       44.68     12.67 o 
   2  12   8        1.31        6.00     10.37 o 
   3  12   8       39.24       38.25      7.13 o 
   4  12   8       96.47       98.02     12.82 o 
   5  12   8        4.81        0.90      3.74 o 
  -3  13   8        3.58       12.54      4.86 o 
  -2  13   8        0.13        5.38      4.35 o 
  -1  13   8       10.34        6.40      5.89 o 
   0  13   8       71.88       73.36     12.03 o 
   1  13   8        0.12       -2.24      3.84 o 
   2  13   8        8.43       10.86     17.54 o 
   3  13   8        0.07       -3.97      3.97 o 
   0  14   8        2.26        4.61      5.38 o 
 -12   1   9       25.35        9.89      4.27 o 
 -11   1   9      222.38      248.74     15.49 o 
 -10   1   9      113.25      123.15      9.87 o 
  -9   1   9        9.35        7.31      2.52 o 
  -8   1   9       14.73        4.89      2.60 o 
  -7   1   9      382.67      368.86     18.55 o 
  -6   1   9      446.55      475.41     18.94 o 
  -5   1   9      250.47      262.43     11.62 o 
  -4   1   9       78.76       72.65      5.48 o 
  -3   1   9        2.17        2.40      1.40 o 
  -2   1   9      203.71      218.96     12.82 o 
  -1   1   9      122.84      119.32      7.79 o 
   0   1   9       15.34        7.38      1.88 o 
   1   1   9      262.40      256.25     16.26 o 
   2   1   9       52.88       54.14      5.93 o 
   3   1   9      387.34      371.86     17.87 o 
   4   1   9      553.28      529.09     20.26 o 
   5   1   9      234.39      241.28     14.47 o 
   6   1   9        2.95        3.74      2.91 o 
   7   1   9      123.78      113.60      9.71 o 
   8   1   9      174.90      158.90     13.73 o 
   9   1   9      177.63      177.59     16.76 o 
  10   1   9        4.60        0.88      2.88 o 
  11   1   9       64.73       85.64     11.65 o 
 -11   2   9       65.81       73.30     14.98 o 
 -10   2   9      162.75      164.49     11.30 o 
  -9   2   9      229.55      217.15     13.52 o 
  -8   2   9      111.09      109.18      9.10 o 
  -7   2   9       83.93       80.38      6.78 o 
  -6   2   9        2.40        5.44      1.82 o 
  -5   2   9      365.44      303.52     14.58 o 
  -4   2   9      250.24      216.71     11.39 o 
  -3   2   9        0.88        0.78      1.42 o 
  -2   2   9      133.54      125.41      8.03 o 
  -1   2   9     1629.61     1629.90     44.02 o 
   0   2   9       41.15       30.91      3.66 o 
   1   2   9      395.20      371.18     17.39 o 
   2   2   9      668.74      606.88     24.29 o 
   3   2   9     2546.85     2594.79     71.92 o 
   4   2   9      238.07      256.26     14.72 o 
   5   2   9       67.63       78.85      8.96 o 
   6   2   9     1032.52     1019.23     41.79 o 
   7   2   9      236.12      239.98     17.22 o 
   8   2   9      223.45      204.87     16.12 o 
   9   2   9        1.46        0.72      3.11 o 
  10   2   9        2.62        9.19      4.07 o 
  11   2   9       72.22       76.47     10.80 o 
 -11   3   9       96.16       95.18     22.02 o 
 -10   3   9      267.57      289.80     24.26 o 
  -9   3   9       26.01       19.16      4.96 o 
  -8   3   9       40.38       41.91      6.62 o 
  -7   3   9       26.21       30.92      5.61 o 
  -6   3   9      233.15      242.84     13.77 o 
  -5   3   9      937.69      880.86     31.52 o 
  -4   3   9        5.85        1.28      1.84 o 
  -3   3   9     1956.80     1836.26     54.97 o 
  -2   3   9      641.95      594.88     23.92 o 
  -1   3   9        1.72        6.40      1.99 o 
   0   3   9        0.54        2.50      1.36 o 
   1   3   9      361.00      343.43     16.89 o 
   2   3   9     1019.70     1116.98     49.92 o 
   3   3   9     1858.44     1873.25     55.49 o 
   4   3   9        3.28        1.60      2.39 o 
   5   3   9     1358.17     1460.98     53.96 o 
   6   3   9        3.86        4.03      2.88 o 
   7   3   9        6.05        1.95      2.61 o 
   8   3   9      168.98      164.57     13.79 o 
   9   3   9       87.91       93.89     10.08 o 
  10   3   9      134.12      144.83     18.43 o 
  11   3   9       31.77       19.46      6.66 o 
 -11   4   9        0.11        1.79      3.84 o 
 -10   4   9        0.53        2.11      3.38 o 
  -9   4   9        0.93        0.73      3.07 o 
  -8   4   9        0.23       -2.10      3.85 o 
  -7   4   9       25.32       24.92      4.96 o 
  -6   4   9       30.02       27.28      4.99 o 
  -5   4   9      279.40      225.59     13.16 o 
  -4   4   9      562.89      485.78     21.01 o 
  -3   4   9       17.86       15.48      2.77 o 
  -2   4   9      372.62      354.98     17.30 o 
  -1   4   9      181.29      182.11     11.60 o 
   0   4   9      287.04      287.52     13.61 o 
   1   4   9      890.90      874.97     31.49 o 
   2   4   9        6.95        3.50      2.36 o 
   3   4   9      145.40      125.06     11.17 o 
   4   4   9       70.32       64.89      8.14 o 
   5   4   9       17.87       26.75      4.17 o 
   6   4   9       28.16       34.37      7.50 o 
   7   4   9      164.49      192.55     15.02 o 
   8   4   9       19.22       15.84      4.28 o 
   9   4   9        4.78        2.70      3.30 o 
  10   4   9       15.58       10.43      3.99 o 
 -10   5   9       34.41       38.76      8.56 o 
  -9   5   9       30.97       43.28      7.62 o 
  -8   5   9      189.74      198.26     14.89 o 
  -7   5   9        0.04        2.53      2.42 o 
  -6   5   9      448.70      450.17     20.18 o 
  -5   5   9       14.13       17.67      3.29 o 
  -4   5   9      199.91      194.41     12.00 o 
  -3   5   9      743.49      714.02     31.40 o 
  -2   5   9        2.89        3.00      2.15 o 
  -1   5   9       11.02        7.61      2.43 o 
   0   5   9      253.06      253.32     12.85 o 
   1   5   9      338.26      324.55     14.78 o 
   2   5   9       24.01       37.03      7.29 o 
   3   5   9        0.84       -2.07      2.07 o 
   4   5   9        4.19       -1.39      3.53 o 
   5   5   9       39.66       36.45      6.18 o 
   6   5   9       32.36       42.98      5.95 o 
   7   5   9       20.44       12.61      5.15 o 
   8   5   9       28.12       34.29      6.06 o 
   9   5   9       58.60       79.75      9.05 o 
  10   5   9        1.53        0.50      3.32 o 
 -10   6   9       37.95       45.55     11.14 o 
  -9   6   9      589.15      656.16     65.41 o 
  -8   6   9      158.50      162.67     16.15 o 
  -7   6   9       18.21       13.66      3.65 o 
  -6   6   9      351.96      374.13     21.29 o 
  -5   6   9        0.03        1.97      3.66 o 
  -4   6   9       52.12       61.52      8.61 o 
  -3   6   9        1.38        0.77      1.84 o 
  -2   6   9       11.11        5.63      2.90 o 
  -1   6   9      223.00      245.60     16.15 o 
   0   6   9      477.25      512.68     20.19 o 
   1   6   9        5.72       10.53      2.41 o 
   2   6   9      412.69      360.93     21.15 o 
   3   6   9      580.01      549.88     27.31 o 
   4   6   9      441.51      444.39     30.66 o 
   5   6   9      170.73      162.47     14.87 o 
   6   6   9        3.72        2.61      4.05 o 
   7   6   9        1.47        2.32      3.11 o 
   8   6   9       54.90       44.47      7.76 o 
   9   6   9       58.65       39.89      7.18 o 
  10   6   9      102.31      153.60     25.60 o 
  -9   7   9      296.79      283.20     22.90 o 
  -8   7   9       71.32       46.74     10.37 o 
  -7   7   9      183.49      215.69     15.23 o 
  -6   7   9       93.85       97.13     10.14 o 
  -5   7   9      255.37      275.93     17.99 o 
  -4   7   9       58.21       52.47      6.46 o 
  -3   7   9        0.81       -0.09      2.10 o 
  -2   7   9       19.50       22.42      4.68 o 
  -1   7   9      559.67      533.03     26.77 o 
   0   7   9      316.76      290.10     15.96 o 
   1   7   9     1268.79     1311.08     50.27 o 
   2   7   9       90.71      111.10     10.87 o 
   3   7   9      209.02      229.51     19.68 o 
   4   7   9       10.58        2.02      2.45 o 
   5   7   9       53.52       41.83      6.08 o 
   6   7   9      221.26      205.44     16.11 o 
   7   7   9      398.38      423.65     25.01 o 
   8   7   9        8.85        8.57      7.39 o 
   9   7   9      118.60      104.45     11.65 o 
  -9   8   9      390.14      477.45     52.74 o 
  -8   8   9      134.24      137.42     15.20 o 
  -7   8   9        0.45        5.92      3.04 o 
  -6   8   9        3.10        2.41      2.75 o 
  -5   8   9       74.54       80.85     10.76 o 
  -4   8   9       10.92        9.34      3.72 o 
  -3   8   9       10.09        2.45      2.74 o 
  -2   8   9        0.74       -2.48      4.48 o 
  -1   8   9       39.06       33.44      7.42 o 
   0   8   9      355.54      387.39     29.19 o 
   1   8   9       45.40       33.85      5.50 o 
   2   8   9      374.65      318.00     45.70 o 
   3   8   9       12.86        3.45     11.90 o 
   4   8   9       78.13       71.29     14.03 o 
   5   8   9      574.87      532.60     34.25 o 
   6   8   9       10.51       15.78      3.97 o 
   7   8   9       63.51       83.72      9.79 o 
   8   8   9      158.95      157.82     14.58 o 
  -8   9   9        1.46       -0.22      3.71 o 
  -7   9   9        0.04        4.10      3.36 o 
  -6   9   9       34.94       38.66      8.45 o 
  -5   9   9        0.79        1.54      2.98 o 
  -4   9   9       46.42       44.55      8.58 o 
  -3   9   9      474.25      480.37     31.78 o 
  -2   9   9       99.56       97.24     11.41 o 
  -1   9   9       53.89       27.15      6.69 o 
   0   9   9       97.43      121.91     11.31 o 
   1   9   9        3.56        3.77      3.68 o 
   2   9   9      111.14      121.17     17.15 o 
   3   9   9        4.28        7.78      3.75 o 
   4   9   9      183.56      171.64     13.99 o 
   5   9   9      162.56      175.35     15.07 o 
   6   9   9        0.57       -3.10      3.10 o 
   7   9   9      143.14      132.09     15.09 o 
   8   9   9       48.24       31.49      9.22 o 
  -7  10   9        0.02        4.41      3.49 o 
  -6  10   9       55.01       59.35     12.80 o 
  -5  10   9       10.71       17.52      5.72 o 
  -4  10   9        0.23       -3.33      3.33 o 
  -3  10   9        8.34        0.00      3.58 o 
  -2  10   9      116.94      138.14     13.48 o 
  -1  10   9       28.34       34.40      6.70 o 
   0  10   9        0.32        1.77      2.75 o 
   1  10   9       10.60       10.75      4.80 o 
   2  10   9        3.55        7.20     11.01 o 
   3  10   9       64.56       75.67     10.83 o 
   4  10   9       90.92       74.17     10.27 o 
   5  10   9      100.38      130.14     15.07 o 
   6  10   9       60.18       50.72      7.17 o 
   7  10   9       71.01       78.08     13.82 o 
  -5  11   9      347.92      373.51     35.84 o 
  -4  11   9       70.05       94.72     16.13 o 
  -3  11   9       82.17       73.73     13.57 o 
  -2  11   9        1.14       -2.05      4.35 o 
  -1  11   9       49.78       38.15      9.73 o 
   0  11   9        9.38        5.93      3.28 o 
   1  11   9       53.58       70.41     19.33 o 
   2  11   9      329.26      389.93     28.72 o 
   3  11   9      104.38      119.89     14.22 o 
   4  11   9       12.18        5.02      3.83 o 
   5  11   9       33.04       35.50     12.67 o 
  -4  12   9       96.73      115.97     18.43 o 
  -3  12   9      517.10      546.06     47.87 o 
  -2  12   9       94.64      106.76     17.92 o 
  -1  12   9      197.36      222.98     28.42 o 
   0  12   9       43.14       28.71      5.43 o 
   1  12   9      133.51      125.07     14.03 o 
   2  12   9       12.34        5.02      5.25 o 
   3  12   9      301.91      325.36     26.28 o 
   4  12   9      261.93      277.76     22.99 o 
  -2  13   9      324.67      414.48     39.94 o 
  -1  13   9        5.00       10.24      5.12 o 
   1  13   9       91.08      103.38     10.57 o 
   2  13   9      436.99      505.64     46.98 o 
 -11   0  10      234.67      316.99     25.55 o 
 -10   0  10       69.31       80.07     11.37 o 
  -9   0  10      146.04      130.17     15.54 o 
  -8   0  10       88.76       79.23     21.50 o 
  -7   0  10      454.44      509.55     33.34 o 
  -6   0  10       50.60       43.37      6.83 o 
  -5   0  10        0.02       -2.06      2.25 o 
  -4   0  10       12.38       16.00      3.76 o 
  -3   0  10      463.45      410.11     22.29 o 
  -2   0  10      810.64      711.03     39.53 o 
  -1   0  10      220.75      222.75     19.07 o 
   0   0  10     1318.85     1265.90     77.44 o 
   1   0  10      108.73      111.74     13.34 o 
   2   0  10     1471.55     1520.92     68.88 o 
   3   0  10     3291.87     3334.75    130.56 o 
   4   0  10        5.57       20.48     10.75 o 
   5   0  10       10.02       20.99     12.80 o 
   6   0  10      246.01      271.42     22.65 o 
   7   0  10        1.99        3.25      8.70 o 
   8   0  10      114.98      131.08     19.46 o 
   9   0  10       18.65       23.30      6.91 o 
 -11   1  10       20.14       21.05      4.87 o 
 -10   1  10      256.44      268.16     15.89 o 
  -9   1  10      201.53      237.87     14.90 o 
  -8   1  10       25.23       28.19      4.88 o 
  -7   1  10       59.42       62.24      7.35 o 
  -6   1  10      115.51      104.37      7.97 o 
  -5   1  10      376.13      389.11     17.08 o 
  -4   1  10      251.28      247.04     12.83 o 
  -3   1  10        1.62        1.96      1.66 o 
  -2   1  10     1507.54     1466.37     41.57 o 
  -1   1  10      409.77      403.98     22.27 o 
   0   1  10     1039.70     1052.23     36.86 o 
   1   1  10     1081.72     1041.98     42.61 o 
   2   1  10       84.21      103.48     10.69 o 
   3   1  10        0.50       -0.44      2.18 o 
   4   1  10      695.51      670.78     34.55 o 
   5   1  10      890.13      942.06     40.63 o 
   6   1  10        3.05       -0.65      3.11 o 
   7   1  10        1.12        3.77      5.02 o 
   8   1  10        2.56        4.27      4.59 o 
   9   1  10        3.69        1.54      4.86 o 
  11   1  10      130.50      147.46     20.48 o 
 -11   2  10        4.55        6.34      3.59 o 
 -10   2  10        3.17       -2.06      3.32 o 
  -9   2  10        0.00        2.72      2.87 o 
  -8   2  10       15.81       10.25      4.77 o 
  -7   2  10      118.63      110.75      9.46 o 
  -6   2  10       32.92       31.11      4.66 o 
  -5   2  10      274.11      279.06     13.90 o 
  -4   2  10      649.71      664.96     25.15 o 
  -3   2  10      476.79      433.50     18.05 o 
  -2   2  10      275.41      244.56     15.48 o 
  -1   2  10       10.79        5.93      2.77 o 
   0   2  10      250.38      219.10     15.77 o 
   1   2  10        6.41        4.34      2.32 o 
   2   2  10      439.21      463.00     23.39 o 
   3   2  10      413.19      436.92     20.90 o 
   4   2  10       55.19       53.95      6.98 o 
   5   2  10      154.97      179.44     15.09 o 
   6   2  10        9.51        8.40      5.62 o 
   7   2  10      146.82      137.59     16.05 o 
   8   2  10      157.57      164.36     17.28 o 
   9   2  10        5.48        2.94      3.98 o 
  10   2  10       18.89       18.94      6.91 o 
 -10   3  10       73.69       73.08      8.91 o 
  -9   3  10       76.75       65.36      8.21 o 
  -8   3  10      265.34      263.47     18.13 o 
  -7   3  10       11.67        5.29      2.30 o 
  -6   3  10      156.88      155.25     10.99 o 
  -5   3  10       93.37      100.77      8.57 o 
  -4   3  10       51.34       53.17      5.13 o 
  -3   3  10      474.39      462.44     19.01 o 
  -2   3  10      296.35      292.60     14.13 o 
  -1   3  10       79.52       92.49      8.34 o 
   0   3  10      367.22      389.65     22.50 o 
   1   3  10     1367.19     1370.71     57.13 o 
   2   3  10       61.89       45.32      6.17 o 
   3   3  10      723.76      749.41     29.52 o 
   4   3  10      850.05      888.37     38.67 o 
   5   3  10      340.64      314.44     20.31 o 
   6   3  10      167.35      142.18     16.37 o 
   7   3  10      255.54      247.64     22.37 o 
   8   3  10        0.08       -3.00      3.00 o 
   9   3  10        1.60       -1.59      4.72 o 
  10   3  10       17.83       13.54      7.81 o 
 -10   4  10      163.44      171.58     13.99 o 
  -9   4  10      267.25      312.44     20.50 o 
  -8   4  10        0.16        1.31      2.66 o 
  -7   4  10      231.24      249.68     17.32 o 
  -6   4  10      252.35      240.39     14.28 o 
  -5   4  10      185.70      174.05     11.83 o 
  -4   4  10      139.60      140.01     10.35 o 
  -3   4  10      115.73      107.33      8.04 o 
  -2   4  10      123.94      104.55      8.67 o 
  -1   4  10       70.11       63.39      6.47 o 
   0   4  10      120.85      109.70     10.70 o 
   1   4  10      339.98      362.54     18.42 o 
   2   4  10      676.75      805.43     30.77 o 
   3   4  10      126.19      106.95     10.56 o 
   4   4  10      424.30      423.39     24.21 o 
   5   4  10       48.10       36.09      7.56 o 
   6   4  10       19.17       13.26      5.25 o 
   7   4  10       65.40       75.66     12.67 o 
   8   4  10      175.83      186.54     20.54 o 
   9   4  10      176.36      173.20     19.16 o 
  10   4  10      257.79      330.27     41.09 o 
 -10   5  10       68.76       90.63     14.34 o 
  -9   5  10       99.43      103.15     13.33 o 
  -8   5  10      607.38      639.65     31.42 o 
  -7   5  10       16.27       19.02      4.71 o 
  -6   5  10       75.03       77.11      7.26 o 
  -5   5  10       42.48       22.79      4.04 o 
  -4   5  10      890.51      943.04     34.36 o 
  -3   5  10       39.52       42.98      7.19 o 
  -2   5  10      188.27      192.19     12.59 o 
  -1   5  10      363.95      417.69     20.25 o 
   0   5  10      989.50     1018.48     58.01 o 
   1   5  10      136.48      124.62     10.42 o 
   2   5  10       67.20       38.23      6.72 o 
   3   5  10      333.13      325.55     20.48 o 
   4   5  10      204.87      205.29     15.62 o 
   5   5  10       27.49       25.70     11.14 o 
   6   5  10        7.43        0.65      3.04 o 
   7   5  10       44.43       40.54     10.60 o 
   8   5  10       51.77       68.08     13.76 o 
   9   5  10        9.66        3.74      3.50 o 
  10   5  10      116.48      125.44     24.32 o 
  -9   6  10      128.78      145.83     20.48 o 
  -8   6  10      421.27      487.40     28.01 o 
  -7   6  10        1.79       -2.59      2.59 o 
  -6   6  10       20.83       23.75      6.59 o 
  -5   6  10       25.82       10.53      5.98 o 
  -4   6  10       62.25       69.53      6.81 o 
  -3   6  10       38.39       19.30      4.68 o 
  -2   6  10      529.72      496.49     26.12 o 
  -1   6  10       18.35       24.19      4.35 o 
   0   6  10       52.71       46.31      5.79 o 
   1   6  10        4.10        7.87      7.29 o 
   2   6  10       36.02       35.30      9.12 o 
   3   6  10      168.66      173.19     14.33 o 
   4   6  10       28.37       28.05      5.82 o 
   5   6  10      388.06      365.53     27.50 o 
   6   6  10       48.47       45.18      7.05 o 
   7   6  10        0.17        3.80      2.64 o 
   8   6  10        2.18        1.48      2.92 o 
   9   6  10      119.50      106.85     11.77 o 
  -8   7  10       16.92       12.30      5.70 o 
  -7   7  10        2.17        3.97      5.46 o 
  -6   7  10       32.37       50.15      9.62 o 
  -5   7  10       18.60       25.01      5.47 o 
  -4   7  10        1.36        1.36      2.41 o 
  -3   7  10        8.40        4.79      2.48 o 
  -2   7  10       58.45       55.73      7.17 o 
  -1   7  10        1.09       -2.39      2.39 o 
   0   7  10        7.64        6.69      3.13 o 
   1   7  10      170.43      153.87     13.41 o 
   2   7  10       84.19       71.64      8.88 o 
   3   7  10       44.85       26.00      6.15 o 
   4   7  10      142.37      158.09     16.92 o 
   5   7  10        0.01       -0.73      2.89 o 
   6   7  10       45.90       33.76      5.53 o 
   7   7  10        6.85        2.66      3.66 o 
   8   7  10       35.14       36.43      7.10 o 
  -8   8  10       12.30       28.93     11.52 o 
  -7   8  10      177.08      161.41     16.42 o 
  -6   8  10       47.76       50.63      6.72 o 
  -5   8  10       13.52        5.45      3.84 o 
  -4   8  10        7.19        1.48      2.98 o 
  -3   8  10      129.44      120.76     12.11 o 
  -2   8  10        8.24        4.38      2.83 o 
  -1   8  10      229.73      207.11     19.28 o 
   0   8  10      221.17      203.04     18.82 o 
   1   8  10      262.47      279.41     23.80 o 
   2   8  10       15.13        2.86      5.38 o 
   3   8  10        1.85        0.61      2.98 o 
   4   8  10       50.30       56.51      8.93 o 
   5   8  10       36.46       33.51      5.87 o 
   6   8  10      103.82      134.05     14.64 o 
   7   8  10        1.88        2.51      4.15 o 
   8   8  10        1.13        9.22      7.17 o 
  -7   9  10       57.80       46.79     13.31 o 
  -6   9  10      229.49      246.76     21.50 o 
  -5   9  10       54.93       61.69      9.11 o 
  -4   9  10      143.92      151.07     15.97 o 
  -3   9  10       54.99       51.20     11.01 o 
  -2   9  10        4.88        1.01      3.02 o 
  -1   9  10       54.87       61.80     12.03 o 
   0   9  10      443.77      464.14     49.15 o 
   1   9  10       12.12        6.84      5.25 o 
   2   9  10        1.28        5.97      3.43 o 
   3   9  10        0.47        5.25      5.25 o 
   4   9  10      472.19      529.20     35.50 o 
   5   9  10       24.49       16.65      5.79 o 
   6   9  10       12.45        8.21      3.83 o 
   7   9  10        0.20        0.56      3.41 o 
  -7  10  10       24.76       14.85      7.42 o 
  -6  10  10      234.42      291.11     41.47 o 
  -5  10  10      127.04      152.32     20.99 o 
  -4  10  10      355.35      380.68     38.15 o 
  -3  10  10       55.94       66.56     11.26 o 
  -2  10  10       82.64       80.13     15.10 o 
  -1  10  10      357.20      437.16     30.77 o 
   0  10  10        3.65        5.89      5.38 o 
   1  10  10      130.50      157.36     16.27 o 
   2  10  10      212.85      288.91     25.07 o 
   3  10  10        1.26        4.07      6.53 o 
   4  10  10       38.03       33.42      8.06 o 
   5  10  10       33.55       39.46      8.06 o 
   6  10  10      146.06      183.30     23.30 o 
  -4  11  10       27.53       18.69      6.66 o 
  -3  11  10      572.75      657.17     55.81 o 
  -2  11  10       62.30       73.73     14.59 o 
  -1  11  10      135.26      174.65     24.58 o 
   0  11  10        5.96        9.98      6.14 o 
   1  11  10       62.35       75.47     10.33 o 
   2  11  10       59.89       60.70     11.01 o 
   3  11  10      160.08      165.17     19.20 o 
   4  11  10       29.12       23.00      9.86 o 
  -3  12  10       28.52       18.69      6.91 o 
  -2  12  10       81.69       51.46     11.01 o 
  -1  12  10       86.84       82.18     15.62 o 
   1  12  10        0.42        1.28      6.66 o 
   2  12  10       10.30        1.39      3.69 o 
   3  12  10        5.08        4.61      4.86 o 
 -10   1  11      148.76      131.92     13.15 o 
  -9   1  11       11.85        8.32      3.65 o 
  -8   1  11      271.87      285.14     20.08 o 
  -7   1  11        1.94        4.58      2.77 o 
  -6   1  11       32.61       24.90      4.09 o 
  -5   1  11        2.89        1.08      2.04 o 
  -4   1  11        3.67        3.12      2.03 o 
  -3   1  11       11.99        7.71      2.79 o 
  -2   1  11      274.41      252.85     15.03 o 
  -1   1  11      168.74      164.06     11.75 o 
   0   1  11      339.99      297.21     16.80 o 
   1   1  11       28.25       39.68      7.17 o 
   2   1  11      717.98      749.69     44.16 o 
   3   1  11      448.04      484.07     27.20 o 
   4   1  11        0.13       -1.95      3.22 o 
   5   1  11       42.57       40.55      9.70 o 
   6   1  11      460.85      458.25     34.09 o 
   7   1  11       12.18       14.34     11.26 o 
   8   1  11       14.78        3.33      7.68 o 
 -10   2  11      198.90      239.00     21.32 o 
  -9   2  11      531.07      532.03     29.46 o 
  -8   2  11      434.20      431.17     25.55 o 
  -7   2  11      176.46      179.46     12.82 o 
  -6   2  11        2.89       -0.73      2.18 o 
  -5   2  11       17.50       15.10      3.29 o 
  -4   2  11       79.85       63.32      6.48 o 
  -3   2  11        1.75        0.20      1.71 o 
  -2   2  11      249.63      206.47     13.47 o 
  -1   2  11       92.50       96.82      8.56 o 
   0   2  11      637.35      592.82     25.94 o 
   1   2  11       15.69       11.03      5.13 o 
   2   2  11      416.34      412.71     24.63 o 
   3   2  11        8.03        7.68      4.25 o 
   4   2  11      675.74      615.37     39.88 o 
   5   2  11      437.32      503.53     32.34 o 
   6   2  11      181.51      189.24     15.95 o 
   7   2  11      289.79      360.96     28.36 o 
   8   2  11      130.96      178.76     26.50 o 
   9   2  11        2.90        4.61      4.61 o 
  10   2  11       18.85       17.15      7.17 o 
 -10   3  11      136.54      165.49     16.76 o 
  -9   3  11       28.14       29.01      7.70 o 
  -8   3  11       35.01       25.46      5.64 o 
  -7   3  11      224.88      222.37     14.30 o 
  -6   3  11      231.54      246.94     15.24 o 
  -5   3  11      124.08      113.15      9.70 o 
  -4   3  11       41.20       36.26      4.22 o 
  -3   3  11      412.80      406.30     18.19 o 
  -2   3  11       99.10       90.15      8.63 o 
  -1   3  11      226.06      177.79     12.67 o 
   0   3  11      967.25      872.26     44.40 o 
   1   3  11      415.34      421.14     24.48 o 
   2   3  11      681.16      717.15     34.50 o 
   3   3  11      439.33      470.08     33.44 o 
   4   3  11      293.84      284.97     19.85 o 
   5   3  11      284.95      346.98     22.37 o 
   6   3  11       63.01       53.75      9.86 o 
   7   3  11       29.87        6.87      4.12 o 
   8   3  11        3.83       -1.59      6.40 o 
   9   3  11       17.98       20.74      9.47 o 
  10   3  11      137.59      176.65     19.71 o 
 -10   4  11        4.18        6.91      6.40 o 
  -9   4  11        8.53        3.82      3.56 o 
  -8   4  11      310.34      311.92     24.88 o 
  -7   4  11       35.29       31.18      7.29 o 
  -6   4  11       21.33        6.50      4.51 o 
  -5   4  11       36.61       38.56      5.39 o 
  -4   4  11       31.76       28.08      4.66 o 
  -3   4  11       24.25       24.46      4.27 o 
  -2   4  11      131.68      105.51      8.46 o 
  -1   4  11      514.82      529.72     28.35 o 
   0   4  11       11.13       10.39      4.15 o 
   1   4  11       22.87       16.38      5.01 o 
   2   4  11       63.71       69.92      8.96 o 
   3   4  11      378.10      360.18     22.69 o 
   4   4  11      183.68      213.27     21.73 o 
   5   4  11      129.93      138.40     16.10 o 
   6   4  11       34.57       38.96      7.63 o 
   7   4  11       53.89       55.85      8.92 o 
   8   4  11        9.71       21.18      7.17 o 
   9   4  11        1.08       -3.74      3.74 o 
  -9   5  11       54.93       55.69      7.51 o 
  -8   5  11        3.97        0.54      3.11 o 
  -7   5  11        0.40       -3.35      3.99 o 
  -6   5  11       61.12       50.77      5.89 o 
  -5   5  11       66.87       70.08      7.13 o 
  -4   5  11      241.53      256.20     15.66 o 
  -3   5  11       33.98       26.43      5.28 o 
  -2   5  11       92.24       89.47     15.15 o 
  -1   5  11      114.20      106.51     14.36 o 
   0   5  11        1.42        4.32      3.19 o 
   1   5  11       23.67       24.14      5.41 o 
   2   5  11      229.57      236.53     22.35 o 
   3   5  11      235.68      217.96     16.75 o 
   4   5  11        1.61       -3.16      3.16 o 
   5   5  11      409.95      449.62     32.11 o 
   6   5  11       13.03       21.53     11.65 o 
   7   5  11       12.34       21.25     11.78 o 
   8   5  11        1.22       -3.74     10.62 o 
   9   5  11       72.04       65.89     14.72 o 
  -8   6  11      180.10      190.93     15.40 o 
  -7   6  11       99.57       95.03     16.10 o 
  -6   6  11       14.80        1.89      3.05 o 
  -5   6  11      267.98      269.32     15.91 o 
  -4   6  11      107.71       96.69      9.19 o 
  -3   6  11       68.71       72.76      8.61 o 
  -2   6  11       64.74       47.34      7.19 o 
  -1   6  11       54.40       58.59      8.82 o 
   0   6  11      927.45      871.76     39.81 o 
   1   6  11       67.29       80.01     12.17 o 
   2   6  11      104.28      113.27     11.56 o 
   3   6  11        5.20       -1.04      5.73 o 
   4   6  11       93.31       89.72     11.68 o 
   5   6  11      100.86       75.48     13.44 o 
   6   6  11       61.69       85.84     11.83 o 
   7   6  11       18.78       13.61      7.42 o 
   8   6  11       86.70       66.30     23.30 o 
  -8   7  11       65.00       69.38      9.94 o 
  -7   7  11      459.07      518.18     28.36 o 
  -6   7  11       86.59       99.42     13.80 o 
  -5   7  11        9.94        8.28      3.32 o 
  -4   7  11       18.83       13.76      3.39 o 
  -3   7  11       20.44       33.76      7.29 o 
  -2   7  11      291.38      277.34     19.02 o 
  -1   7  11       42.43       55.68      6.65 o 
   0   7  11      207.03      194.57     27.90 o 
   1   7  11      183.56      232.88     28.67 o 
   2   7  11       47.31       35.95      5.83 o 
   3   7  11      188.89      233.23     21.95 o 
   4   7  11       24.25       14.87      4.98 o 
   5   7  11      313.59      333.51     27.74 o 
   6   7  11        9.65        5.01      3.94 o 
   7   7  11       33.32       41.48      8.66 o 
  -7   8  11        2.75       -1.52      3.36 o 
  -6   8  11       69.84       70.68      8.58 o 
  -5   8  11       87.50       67.63     10.57 o 
  -4   8  11        8.45       -0.30      6.14 o 
  -3   8  11      100.90      128.44     12.06 o 
  -2   8  11      100.32       93.43     12.12 o 
  -1   8  11      168.00      203.17     21.63 o 
   0   8  11      102.04      123.65     20.48 o 
   1   8  11       15.18       13.57      7.68 o 
   2   8  11        0.85        1.96      3.50 o 
   3   8  11       87.40       90.48     31.36 o 
   4   8  11      401.43      444.76     32.69 o 
   5   8  11       15.11       33.27      9.09 o 
   6   8  11       69.23       64.98     10.75 o 
   7   8  11        8.70        3.33      4.35 o 
  -6   9  11      186.22      228.45     16.60 o 
  -5   9  11       35.37       40.34      5.97 o 
  -4   9  11        5.07       20.71     12.03 o 
  -3   9  11       12.53        8.96      5.38 o 
  -2   9  11       14.50       10.53      4.48 o 
  -1   9  11       33.46       17.30      5.66 o 
   0   9  11        1.45       -4.61      4.61 o 
   1   9  11        1.18        9.73      8.45 o 
   2   9  11        7.78       -3.54      9.47 o 
   3   9  11      126.93      107.86     14.32 o 
   4   9  11      130.04      193.12     22.40 o 
   5   9  11       22.90       42.71      9.73 o 
   6   9  11      126.85      135.43     19.97 o 
  -5  10  11       10.20        1.79      4.35 o 
  -4  10  11        3.09       -3.58      4.35 o 
  -3  10  11       79.81       98.82     16.38 o 
  -2  10  11        9.90       13.82      5.12 o 
   0  10  11        0.01       -4.35      5.38 o 
   1  10  11       41.65       26.88     10.24 o 
   2  10  11      119.29       96.24     31.62 o 
   3  10  11       38.70       29.31      7.48 o 
   4  10  11       11.54        8.01      4.74 o 
   5  10  11       17.96        3.84      4.86 o 
  -3  11  11       83.30      105.47     16.13 o 
  -2  11  11       16.76        7.17      4.61 o 
   0  11  11        2.70       -5.89      5.89 o 
   1  11  11      263.63      245.25     32.00 o 
   2  11  11      117.84      141.83     21.76 o 
   3  11  11        7.29       -2.30      5.12 o 
  -9   0  12      114.47      182.02     28.93 o 
  -8   0  12      176.82      184.33     28.93 o 
  -7   0  12        0.09       16.90      8.70 o 
  -6   0  12        0.15        2.82      4.35 o 
  -5   0  12       11.70        8.75      4.37 o 
  -4   0  12       15.84        8.39      4.11 o 
  -3   0  12     1395.31     1463.04     70.41 o 
  -2   0  12      261.35      229.56     20.88 o 
  -1   0  12      830.54      798.95     46.34 o 
   0   0  12       28.74       20.09      6.78 o 
   1   0  12      658.86      761.94     44.98 o 
   2   0  12      641.38      721.43     63.23 o 
   3   0  12      152.20      162.87     18.82 o 
   4   0  12       54.62       34.50      9.26 o 
   5   0  12     1468.59     1753.65    117.76 o 
   6   0  12      238.79      216.33     32.51 o 
   7   0  12        4.31        7.94      7.42 o 
  -9   1  12       14.04       16.65      7.42 o 
  -8   1  12       41.97       48.85     11.04 o 
  -7   1  12        5.14        2.65      3.83 o 
  -6   1  12        7.34       12.27      3.36 o 
  -5   1  12      360.12      304.61     17.97 o 
  -4   1  12        0.02        1.93      2.29 o 
  -3   1  12      325.05      344.64     19.17 o 
  -2   1  12      135.83      127.49     10.55 o 
  -1   1  12     1144.11     1161.89     42.05 o 
   0   1  12      328.27      389.59     20.71 o 
   1   1  12      737.95      780.94     32.46 o 
   2   1  12       27.85       36.85     10.62 o 
   3   1  12      143.71      130.57     11.46 o 
   4   1  12      513.35      532.89     37.67 o 
   5   1  12      137.66      173.46     20.54 o 
   6   1  12      163.48      211.43     22.71 o 
   7   1  12      470.97      567.57     56.83 o 
   8   1  12        7.03       -6.14      6.14 o 
  -9   2  12        1.38       -3.74      3.74 o 
  -8   2  12       26.41       19.17      5.68 o 
  -7   2  12       53.98       36.60      5.44 o 
  -6   2  12       66.34       58.42      6.63 o 
  -5   2  12       55.58       49.65      7.02 o 
  -4   2  12       11.03       16.05      4.03 o 
  -3   2  12      108.24       93.54     10.74 o 
  -2   2  12       16.06       11.46      4.06 o 
  -1   2  12      135.64      137.84     11.42 o 
   0   2  12      121.15      102.22      9.81 o 
   1   2  12       89.55       65.36      8.08 o 
   2   2  12       23.50       13.12      5.17 o 
   3   2  12        7.23        4.04      3.98 o 
   4   2  12       31.73       43.86     16.64 o 
   5   2  12      121.65      119.74     22.91 o 
   6   2  12       14.71       20.57      6.33 o 
   7   2  12       47.92       56.83     16.64 o 
   8   2  12        9.27       -4.35      7.17 o 
  -9   3  12       96.16      109.86     13.41 o 
  -8   3  12       65.43       85.15     10.09 o 
  -7   3  12       11.97        9.89      3.42 o 
  -6   3  12        0.43        2.09      2.47 o 
  -5   3  12        3.56        4.29      2.64 o 
  -4   3  12       13.08        9.51      2.79 o 
  -3   3  12        8.87        2.50      2.53 o 
  -2   3  12        0.29       -2.26      2.26 o 
  -1   3  12       17.44       10.38      3.62 o 
   0   3  12      266.72      242.64     15.99 o 
   1   3  12      117.77       88.80     10.48 o 
   2   3  12        5.89        2.51      3.26 o 
   3   3  12       13.23       33.53     18.30 o 
   4   3  12        3.81       -3.94      4.55 o 
   5   3  12        0.58        3.32      8.83 o 
   6   3  12       25.50       15.87      9.22 o 
   7   3  12       88.02      164.36     28.67 o 
   8   3  12        9.19       12.54      7.68 o 
   9   3  12       10.49       -0.77      6.66 o 
  -9   4  12       32.72       18.43      8.45 o 
  -8   4  12       67.50       62.40      8.02 o 
  -7   4  12      602.49      652.85     33.73 o 
  -6   4  12       45.69       42.87      5.81 o 
  -5   4  12       87.02       91.40      9.00 o 
  -4   4  12      118.76      114.90      9.67 o 
  -3   4  12      579.04      618.36     28.27 o 
  -2   4  12      265.53      283.22     17.40 o 
  -1   4  12        1.53        2.99      3.14 o 
   0   4  12       10.95        9.32      3.51 o 
   1   4  12      699.01      718.56     40.08 o 
   2   4  12      548.77      561.11     50.82 o 
   3   4  12       58.75       74.37     13.03 o 
   4   4  12       42.79       32.40      9.72 o 
   5   4  12       19.55        5.63      5.89 o 
   6   4  12       61.34       40.30     12.42 o 
   7   4  12       23.58       44.90     11.65 o 
   8   4  12       18.15       12.96      4.62 o 
  -8   5  12      427.61      503.53     58.37 o 
  -7   5  12       23.58       11.33      3.74 o 
  -6   5  12      417.89      479.71     35.91 o 
  -5   5  12      240.52      256.37     16.05 o 
  -4   5  12       22.37       26.29      4.55 o 
  -3   5  12       44.35       37.00      6.24 o 
  -2   5  12      149.56      117.11     10.64 o 
  -1   5  12      523.15      563.33     42.09 o 
   0   5  12      317.73      330.52     22.28 o 
   1   5  12        3.08       -0.27      4.99 o 
   2   5  12      109.50      104.68     15.60 o 
   3   5  12       36.53       29.95     10.75 o 
   4   5  12       40.85       27.90     12.54 o 
   5   5  12        0.80       -3.64      3.64 o 
   6   5  12        3.80       -0.13      3.81 o 
   7   5  12      133.17      153.37     17.34 o 
   8   5  12       41.30       52.23     11.52 o 
  -8   6  12       39.77       16.75      6.78 o 
  -7   6  12      294.51      360.93     27.77 o 
  -6   6  12        6.30        2.76      3.42 o 
  -5   6  12        0.00        1.13      2.58 o 
  -4   6  12        0.02        0.55      2.50 o 
  -3   6  12      267.17      261.20     16.16 o 
  -2   6  12      292.06      298.13     25.86 o 
  -1   6  12        0.01        4.01      3.33 o 
   0   6  12       48.51       49.18      9.70 o 
   1   6  12        1.30        0.03      7.42 o 
   2   6  12      182.07      223.19     22.17 o 
   3   6  12       69.62       77.83     17.41 o 
   4   6  12       72.78       72.99     19.07 o 
   5   6  12      143.29      187.83     21.50 o 
   6   6  12      153.58      158.55     17.48 o 
   7   6  12        5.86       33.28     12.80 o 
  -7   7  12       30.32       30.69      9.77 o 
  -6   7  12       47.96       47.35      7.59 o 
  -5   7  12       42.70       36.11      6.57 o 
  -4   7  12       25.00       23.28      4.42 o 
  -3   7  12      156.79      135.48     12.53 o 
  -2   7  12       50.71       54.51      9.73 o 
  -1   7  12        0.72        7.68      5.12 o 
   0   7  12        0.21       -4.35      4.35 o 
   1   7  12        3.33        3.43      4.67 o 
   2   7  12        0.75        0.79      3.79 o 
   3   7  12        0.66        8.96      7.68 o 
   4   7  12      138.88      163.31     17.33 o 
   5   7  12       13.26        4.87      4.45 o 
   6   7  12        2.86       -3.75      3.75 o 
   7   7  12       38.93       35.33      8.19 o 
  -6   8  12       37.24       27.10      5.41 o 
  -5   8  12       54.26       58.48      9.39 o 
  -4   8  12        5.70        8.25      3.45 o 
  -3   8  12       94.49       81.59     15.10 o 
  -2   8  12       27.91       29.18     10.24 o 
  -1   8  12       39.37       22.78      8.45 o 
   0   8  12       50.71       28.93     11.01 o 
   1   8  12      103.65      112.39     22.02 o 
   2   8  12      255.14      212.49     32.00 o 
   3   8  12      153.71      127.75     25.09 o 
   4   8  12        1.30        4.46      3.79 o 
   5   8  12        6.23       -3.84      4.61 o 
   6   8  12       13.05       24.83      7.17 o 
  -5   9  12        2.76        4.71      3.46 o 
  -4   9  12        0.01       -4.10      4.35 o 
  -3   9  12        0.10        5.89      4.35 o 
  -2   9  12      180.29      193.03     25.60 o 
  -1   9  12      174.83      252.94     33.28 o 
   0   9  12       86.27       81.92     16.64 o 
   1   9  12      240.71      283.40     36.61 o 
   2   9  12        1.60       -6.40      6.40 o 
   3   9  12      252.81      285.70     39.43 o 
   4   9  12       59.25       48.90      9.47 o 
   5   9  12        0.63       -1.54      5.12 o 
  -3  10  12        0.29       -4.86      4.86 o 
  -1  10  12      103.52       77.83     15.62 o 
   0  10  12      183.49      172.04     25.34 o 
   1  10  12      518.44      701.20     65.03 o 
   2  10  12       35.05       35.07     10.75 o 
  -8   1  13       86.72       79.87     19.20 o 
  -7   1  13       29.04       17.95      5.39 o 
  -6   1  13       16.63       11.74      4.29 o 
  -5   1  13      262.75      256.17     16.78 o 
  -4   1  13      276.03      302.84     18.23 o 
  -3   1  13      160.21      157.92     12.34 o 
  -2   1  13       13.42       10.60      4.10 o 
  -1   1  13      252.17      255.40     16.72 o 
   0   1  13       16.59       15.52      3.69 o 
   1   1  13      130.15      111.21     10.48 o 
   2   1  13        6.00       12.72      5.06 o 
   3   1  13      189.75      202.21     14.84 o 
   4   1  13      102.08      127.64     13.84 o 
   5   1  13      175.46      196.58     21.46 o 
   6   1  13       24.50       47.66     10.42 o 
   7   1  13        0.34       -0.26      7.68 o 
  -8   2  13        0.01       10.50      8.19 o 
  -7   2  13        1.92       -1.75      5.66 o 
  -6   2  13      146.19      175.03     15.81 o 
  -5   2  13      331.90      355.39     23.21 o 
  -4   2  13       38.99       34.53      5.58 o 
  -3   2  13       17.80        8.20      2.98 o 
  -2   2  13       75.84       63.36      7.54 o 
  -1   2  13      987.07      995.13     39.24 o 
   0   2  13      320.12      351.87     20.42 o 
   1   2  13       16.31       13.67      5.39 o 
   2   2  13       30.58       28.12      5.65 o 
   3   2  13        8.81       12.47      6.98 o 
   4   2  13      144.04      149.70     18.88 o 
   5   2  13       11.56       35.33     13.82 o 
   6   2  13      536.56      729.88     69.12 o 
   7   2  13      354.29      464.91     53.25 o 
   8   2  13       41.99       25.86     12.29 o 
  -7   3  13      201.72      207.65     17.29 o 
  -6   3  13       69.32       77.16      9.56 o 
  -5   3  13        0.09       -1.73      4.18 o 
  -4   3  13      375.31      438.95     23.26 o 
  -3   3  13      347.56      371.75     21.15 o 
  -2   3  13       82.23       74.77      7.95 o 
  -1   3  13        2.04        6.30      3.25 o 
   0   3  13      144.38      150.97     16.48 o 
   1   3  13      149.78      146.03     12.45 o 
   2   3  13        2.70        4.11      5.76 o 
   3   3  13       52.16       62.56     13.70 o 
   4   3  13        1.81        7.33      5.24 o 
   5   3  13       64.63      102.66     15.09 o 
   6   3  13       73.23       82.95     19.97 o 
   7   3  13       31.15       49.67     14.08 o 
  -8   4  13       59.97       44.03     10.75 o 
  -7   4  13        3.20       -0.50      3.44 o 
  -6   4  13      428.30      476.16     28.57 o 
  -5   4  13        4.37       10.27      4.25 o 
  -4   4  13      145.61      145.46     13.98 o 
  -3   4  13       39.19       38.13      6.58 o 
  -2   4  13      227.25      222.21     15.61 o 
  -1   4  13        0.12       -0.21      4.14 o 
   0   4  13        2.94        4.17      3.69 o 
   1   4  13       18.32       13.35      9.30 o 
   2   4  13      128.14      142.17     18.01 o 
   3   4  13        0.08        0.07      8.70 o 
   4   4  13       22.98       35.95     10.12 o 
   5   4  13       11.67       15.87      9.47 o 
   6   4  13        8.22        1.79      7.94 o 
   7   4  13      643.07      944.67     82.43 o 
  -7   5  13       53.92       44.77      7.15 o 
  -6   5  13        0.25       -3.35      3.35 o 
  -5   5  13        1.45        3.05      3.64 o 
  -4   5  13       35.98       40.78      6.80 o 
  -3   5  13        7.26        8.52      3.75 o 
  -2   5  13       58.86       63.28      8.22 o 
  -1   5  13      247.23      264.88     20.25 o 
   0   5  13       73.21       66.94      9.45 o 
   1   5  13      202.01      221.15     22.86 o 
   2   5  13      176.20      190.79     29.31 o 
   3   5  13       63.79       46.95      9.90 o 
   4   5  13       25.93       16.38     11.78 o 
   5   5  13       13.13       10.24      9.22 o 
   6   5  13      104.72      120.84     24.83 o 
  -7   6  13       13.04       -2.56      4.86 o 
  -6   6  13      147.34      187.54     18.01 o 
  -5   6  13      191.47      199.18     16.42 o 
  -4   6  13      133.74      115.26     12.21 o 
  -3   6  13       74.67       76.32      9.98 o 
  -2   6  13       43.64       43.12      7.03 o 
  -1   6  13      580.77      637.22     34.25 o 
   0   6  13      124.65      140.68     17.38 o 
   1   6  13        1.96       -2.34      4.15 o 
   2   6  13        3.74        0.77      4.15 o 
   3   6  13       47.99       31.74     13.06 o 
   4   6  13       22.06       16.13      8.96 o 
   5   6  13       13.29        4.61      7.94 o 
  -6   7  13       55.81       51.97     10.24 o 
  -5   7  13       18.07       20.85      6.61 o 
  -4   7  13       53.60       78.49     17.28 o 
  -3   7  13      262.83      270.83     20.42 o 
  -2   7  13      102.10      116.48     20.48 o 
  -1   7  13        0.35        3.58      6.40 o 
   0   7  13        7.20        3.75      4.61 o 
   1   7  13      272.88      292.25     46.08 o 
   2   7  13      273.66      239.11     35.07 o 
   3   7  13       20.83        2.82      8.45 o 
   4   7  13       28.00       45.57     14.34 o 
  -5   8  13      215.48      230.46     20.17 o 
  -4   8  13       17.92        7.08      4.49 o 
  -3   8  13       12.00       11.78      5.89 o 
  -2   8  13        2.71       -1.54      5.63 o 
  -1   8  13      120.04      130.82     23.04 o 
   0   8  13      210.22      242.18     33.54 o 
   1   8  13       24.02       17.66     11.01 o 
   2   8  13       45.55       46.08     13.57 o 
  -2   9  13       97.99       99.33     16.13 o 
  -1   9  13       85.79       77.57     15.36 o 
   0   9  13       60.86       62.47     13.31 o 
   1   9  13       81.40       42.24      9.73 o 
  -6   0  14       24.52       26.76      7.50 o 
  -5   0  14       86.13      102.15     15.74 o 
  -4   0  14      950.18      890.33     60.93 o 
  -3   0  14       94.61      104.18     14.66 o 
  -2   0  14        2.38        4.72      4.41 o 
  -1   0  14       71.92       74.84     12.21 o 
   0   0  14      403.76      341.46     29.02 o 
   1   0  14      107.34      136.81     27.39 o 
   2   0  14      258.81      331.54     28.95 o 
   3   0  14        0.85        8.14      4.85 o 
   4   0  14      520.71      675.35     66.05 o 
   5   0  14        2.11       -6.14      6.14 o 
   6   0  14      136.60      186.89     30.98 o 
   7   0  14        0.23       16.64      7.68 o 
  -7   1  14      104.42      121.09     20.99 o 
  -6   1  14      132.65      111.83     10.87 o 
  -5   1  14       26.55       34.69      6.53 o 
  -4   1  14       98.15      108.68     10.84 o 
  -3   1  14        8.53       -0.92      2.98 o 
  -2   1  14      375.49      370.01     21.65 o 
  -1   1  14      516.17      576.20     28.32 o 
   0   1  14       33.96       28.65      5.52 o 
   1   1  14       18.91       15.87      4.80 o 
   2   1  14       12.61       25.08     10.38 o 
   3   1  14        0.59        4.47      3.73 o 
   4   1  14      193.42      203.20     19.87 o 
   5   1  14       59.71       82.18     18.94 o 
   6   1  14      264.42      362.39     31.68 o 
   7   1  14       45.59       70.40     14.08 o 
  -7   2  14        1.51        1.79      5.89 o 
  -6   2  14       14.37       17.10      4.99 o 
  -5   2  14       13.03       10.21      4.35 o 
  -4   2  14       15.44       11.01      3.93 o 
  -3   2  14       39.90       34.66      6.79 o 
  -2   2  14       24.55       32.69      5.50 o 
  -1   2  14       29.29       45.71      9.64 o 
   0   2  14       77.38       60.10      7.40 o 
   1   2  14        3.13        3.58      3.35 o 
   2   2  14       63.94       57.29      7.96 o 
   3   2  14        0.18       -3.39      3.70 o 
   4   2  14        8.62        4.68      4.60 o 
   5   2  14        2.69        0.33      6.02 o 
   6   2  14       30.04       40.19     15.87 o 
  -6   3  14      124.92      130.31     20.48 o 
  -5   3  14        4.36        1.89      4.98 o 
  -4   3  14       41.82       29.22      6.31 o 
  -3   3  14        7.79        2.26      3.50 o 
  -2   3  14      121.76      146.93     12.81 o 
  -1   3  14       30.84       34.14      5.90 o 
   0   3  14      148.49      148.73     13.15 o 
   1   3  14       77.84       78.37      9.20 o 
   2   3  14       10.64        4.84      4.11 o 
   3   3  14       91.09      108.94     18.30 o 
   4   3  14        5.93       12.80      5.94 o 
   5   3  14       44.06       38.40     15.10 o 
  -6   4  14        1.05        9.98      5.89 o 
  -5   4  14      197.09      204.20     18.62 o 
  -4   4  14      322.57      386.42     40.34 o 
  -3   4  14       99.66      116.47     11.53 o 
  -2   4  14       31.29       25.36      5.64 o 
  -1   4  14       10.93       12.04      5.32 o 
   0   4  14      211.57      192.60     14.88 o 
   1   4  14      236.40      278.92     22.19 o 
   2   4  14       35.90       40.00     10.40 o 
   3   4  14        0.14       -0.29      9.34 o 
   4   4  14       11.83       13.47      5.82 o 
  -5   5  14       63.79       58.11      9.41 o 
  -4   5  14       10.16       10.60      4.08 o 
  -3   5  14      124.08      120.74     13.03 o 
  -2   5  14      521.25      545.68     27.96 o 
  -1   5  14      361.25      410.87     23.63 o 
   0   5  14       54.54       42.36      8.73 o 
   1   5  14       62.37       81.04     13.03 o 
   2   5  14      265.97      312.19     29.04 o 
   3   5  14      163.52      207.68     22.37 o 
  -4   6  14      161.69      160.64     17.92 o 
  -3   6  14      295.31      373.17     24.94 o 
  -2   6  14       49.55       71.50      8.84 o 
  -1   6  14        2.12        1.17      4.09 o 
   0   6  14        0.26        0.13      5.16 o 
   1   6  14      713.30      903.89     55.75 o 
   2   6  14      110.81      165.27     19.79 o 
  -4   7  14        4.66        6.14      7.17 o 
  -3   7  14       36.09       12.54      7.42 o 
  -1   7  14       51.57       54.79     12.80 o 
   0   7  14       48.10       44.63     10.02 o 
   1   7  14        0.75        1.18     10.75 o 
  -2   8  14        2.72        5.63      6.66 o 
  -5   1  15       66.44       53.76     10.75 o 
  -4   1  15       87.99       88.68      9.98 o 
  -3   1  15       49.78       53.67      7.56 o 
  -2   1  15       25.36       17.92      5.77 o 
  -1   1  15        3.36        1.88      3.53 o 
   0   1  15       11.70       14.79      4.67 o 
   1   1  15      300.10      321.75     20.82 o 
   2   1  15       45.37       42.76      6.82 o 
   3   1  15      107.52      119.63     12.91 o 
   4   1  15       25.20       25.53      9.21 o 
   5   1  15       26.39       18.18      9.22 o 
  -5   2  15       30.64       36.10      9.47 o 
  -4   2  15      247.18      242.55     24.89 o 
  -3   2  15      109.94       94.48     10.19 o 
  -2   2  15      182.60      201.59     15.46 o 
  -1   2  15      139.07      140.52     12.60 o 
   0   2  15       92.42       98.07     10.65 o 
   1   2  15       10.53       11.16      3.88 o 
   2   2  15        6.60        9.26      4.26 o 
   3   2  15      114.83      122.74     13.75 o 
   4   2  15        2.39        1.69      8.96 o 
  -4   3  15      189.00      200.83     30.21 o 
  -3   3  15      149.45      161.56     15.35 o 
  -2   3  15        0.27        3.98      3.40 o 
  -1   3  15      191.33      194.34     15.73 o 
   0   3  15       72.43       73.79     11.40 o 
   1   3  15       45.09       35.99      7.87 o 
   2   3  15       25.23       24.78      7.19 o 
   3   3  15       10.47       12.48      5.58 o 
   4   3  15       15.48       29.83      7.58 o 
  -4   4  15       22.46        7.94      5.89 o 
  -3   4  15       47.32       48.16      8.78 o 
  -2   4  15       90.66       91.60     11.45 o 
  -1   4  15        2.89        1.10      3.95 o 
   0   4  15        0.08        6.72      7.26 o 
   1   4  15       12.70       19.74      5.38 o 
   2   4  15       73.89       95.87     13.54 o 
   3   4  15       14.73       22.78     11.01 o 
  -3   5  15        0.37        2.82      6.40 o 
  -2   5  15       30.58       24.63      9.47 o 
  -1   5  15        2.00        0.29     10.50 o 
   0   5  15        4.99        8.19      7.94 o 
   1   5  15        4.69        2.56      7.17 o 
   2   5  15       29.84       47.11     14.34 o 
   3   5  15        7.95       -5.63      7.17 o 
   1   6  15       13.01        3.58      7.17 o 
   0   0  16       44.45       20.74      8.45 o 
   1   0  16      166.26      141.06     23.30 o 
   2   0  16       27.00       13.57      7.42 o 
  -1   1  16      103.03      129.80     18.94 o 
   0   1  16       95.23      102.91     14.85 o 
   1   1  16       21.23       34.05     10.24 o 
   2   1  16        0.31        2.30      7.42 o 
  -1   2  16       32.68       47.87      9.98 o 
   0   2  16        3.74        3.07      7.17 o 
  -1   3  16       12.34       12.03      7.94 o 
                                                 
